# Supplementary material for: Diverse and Selective Metal–Ligand Cooperative Routes for Activating Non-Functionalized Ketones
Source: Inorg Chem. 2025 Jan 31;64(5):2188–206. doi: 10.1021/acs.inorgchem.4c03214 (PMC11894599; doi:10.1021/acs.inorgchem.4c03214)
Supplement: Supplementary file 1 — ic4c03214_si_001.xyz [file ic4c03214_si_001.xyz]

63
1 (VPC215_a)
Rh                 0.56003400    0.51505500   -0.12563600
 N                  0.50712500   -0.59424000   -1.92265800
 N                 -1.14666300   -0.71031100   -0.50246400
 C                  2.01971100    2.01641700    0.49150900
 C                  1.37779300    2.42936900   -0.72880200
 C                 -0.04794100    2.55099000   -0.47011700
 C                 -0.26588400    2.24921900    0.93473200
 C                  0.99607300    1.91646500    1.52974900
 C                  3.48383900    1.78525100    0.69048600
 H                  3.97784300    1.49813400   -0.25106700
 H                  3.67107200    0.98977800    1.42975400
 H                  3.96985400    2.70672500    1.06305600
 C                  2.04071900    2.69893400   -2.04074000
 H                  1.40569800    2.37827800   -2.88218600
 H                  3.01029400    2.18316100   -2.12074600
 H                  2.22349000    3.78456500   -2.15286300
 C                 -1.07592100    3.05818300   -1.43077900
 H                 -1.06708100    4.16510500   -1.44425800
 H                 -2.08847900    2.73605100   -1.14399300
 H                 -0.87831700    2.71137700   -2.45764800
 C                 -1.59443600    2.27761300    1.61959500
 H                 -1.57828600    1.71894000    2.56743500
 H                 -2.38421500    1.84686900    0.98250100
 H                 -1.87744700    3.32327600    1.84366400
 C                  1.24509300    1.62860800    2.97652700
 H                  1.37776300    2.57673600    3.53193000
 H                  2.16128500    1.03600500    3.12522900
 H                  0.40320600    1.09011400    3.44082600
 C                  1.72881200   -1.33916800   -2.16551800
 H                  2.49106100   -0.66110400   -2.59501500
 H                  1.59360100   -2.16723900   -2.88766600
 C                 -0.62557600   -1.26863600   -1.57751100
 C                 -2.43917500   -0.81458300    0.02934100
 C                 -2.59110400   -1.25261600    1.37288100
 C                 -3.87911300   -1.27457100    1.93230300
 H                 -4.00351400   -1.61660600    2.96699400
 C                 -4.99688700   -0.87075700    1.18783700
 C                 -4.83319500   -0.43723500   -0.13393300
 H                 -5.70533600   -0.11357200   -0.71519700
 C                 -3.56193100   -0.39403700   -0.73713400
 H                 -5.99522900   -0.89007000    1.64017100
 C                 -3.40814300    0.08823300   -2.15921700
 H                 -2.46724400    0.64292600   -2.30176700
 H                 -3.39433600   -0.75482000   -2.87561800
 H                 -4.24804000    0.74314100   -2.44416300
 C                 -1.38652000   -1.67774000    2.16951300
 H                 -0.77516100   -2.41193700    1.61616300
 H                 -0.72560400   -0.81528100    2.37285100
 H                 -1.68015000   -2.11730300    3.13617700
 C                 -1.13364000   -2.50275600   -2.25919800
 H                 -2.14255200   -2.75719600   -1.90120400
 H                 -1.15095400   -2.36814300   -3.35388500
 H                 -0.46604800   -3.35477700   -2.03390200
 N                  1.75240500   -1.23060700    0.26174200
 C                  2.23379000   -1.87366200   -0.83678100
 C                  2.13271000   -1.63389400    1.49178800
 C                  3.12808600   -2.94507200   -0.71227700
 C                  3.02310900   -2.69178100    1.68581500
 H                  1.70331300   -1.09180400    2.33831600
 C                  3.53292400   -3.35886300    0.56251200
 H                  3.49620000   -3.44584500   -1.61351300
 H                  3.30168300   -2.98521100    2.70245200
 H                  4.23087000   -4.19510500    0.67898000
63
2 (VPC215_b)
 N                 -0.44035100    0.67914500   -1.92634100
 N                  1.19786500    0.78204700   -0.50438900
 C                 -1.94246200   -1.91023400    0.69873700
 C                 -1.47907300   -2.34062100   -0.59589900
 C                 -0.03120800   -2.53240700   -0.51998400
 C                  0.37514400   -2.22662500    0.83880700
 C                 -0.79043700   -1.83553500    1.59521400
 C                 -3.36033600   -1.63141300    1.08622800
 H                 -3.96925800   -1.34359900    0.21488600
 H                 -3.42548200   -0.82162500    1.83081400
 H                 -3.81401800   -2.53380200    1.53741400
 C                 -2.31467800   -2.59436800   -1.81023500
 H                 -1.78207400   -2.29792600   -2.72840300
 H                 -3.26730800   -2.04330500   -1.76968200
 H                 -2.54741100   -3.67317100   -1.89018000
 C                  0.82595000   -3.10255500   -1.60692700
 H                  0.69466000   -4.20033000   -1.65600400
 H                  1.89288500   -2.90065200   -1.42809100
 H                  0.55729100   -2.68946200   -2.59266600
 C                  1.77353300   -2.29228000    1.36548700
 H                  1.93727200   -1.55557800    2.16719300
 H                  2.51381200   -2.09676300    0.57434800
 H                  1.97102600   -3.29864600    1.77982700
 C                 -0.83560800   -1.55251400    3.06441200
 H                 -0.96998200   -2.49480700    3.62955600
 H                 -1.67751800   -0.89324100    3.33064700
 H                  0.09608400   -1.08330500    3.41877700
 C                 -1.64564100    1.44703400   -2.17771600
 H                 -2.41984200    0.78743600   -2.61463100
 H                 -1.48862400    2.27809200   -2.89086900
 C                  0.70733200    1.33424900   -1.60044200
 C                  2.49772100    0.85153800    0.02779400
 C                  2.66640000    1.33525800    1.35145600
 C                  3.95543200    1.32482600    1.91025500
 H                  4.09592900    1.70107400    2.93087900
 C                  5.05361600    0.84566200    1.18162900
 C                  4.87091600    0.36824800   -0.12252900
 H                  5.72773100   -0.01535600   -0.68982500
 C                  3.59758100    0.35512300   -0.72263100
 H                  6.05256800    0.84078700    1.63306000
 C                  3.41410700   -0.18279100   -2.12085700
 H                  2.46457800   -0.73268600   -2.22262900
 H                  3.39446000    0.62926000   -2.87180200
 H                  4.24164600   -0.85831700   -2.39312600
 C                  1.47964400    1.84001300    2.12818500
 H                  0.90457300    2.58354000    1.54877200
 H                  0.77936700    1.01446900    2.35052100
 H                  1.78855100    2.29520700    3.08274200
 C                  1.26166100    2.53037400   -2.30808500
 H                  2.27811600    2.75504700   -1.95122100
 H                  1.27753600    2.36834500   -3.39893700
 H                  0.62654300    3.41257900   -2.10622900
 N                 -1.65478800    1.32362400    0.24912200
 C                 -2.13874400    1.97977900   -0.84388300
 C                 -2.02393500    1.72460100    1.48634600
 C                 -3.02321800    3.05613400   -0.70471500
 C                 -2.90253800    2.78868400    1.69046300
 H                 -1.59191700    1.17285000    2.32461300
 C                 -3.41507500    3.46701900    0.57497900
 H                 -3.39419000    3.56372800   -1.60089700
 H                 -3.16997800    3.07894100    2.71093500
 H                 -4.10448600    4.30873900    0.70137300
 Ir                -0.50452100   -0.45499300   -0.11540800
73
7E (VPC215_i4)
 F                 -0.20391800    4.00308600   -2.03202300
 F                 -0.48526200    3.06012400   -0.08924000
 F                  1.52795700    3.36475900   -0.88032800
 O                 -0.97621800    1.42080000   -2.42547700
 N                  2.01061000    1.01424200    0.94057700
 N                 -0.42268000    0.00373100    0.61134400
 N                 -2.72512000   -0.03075500    1.04066000
 C                  1.13871100   -2.77667100    0.11223800
 C                  1.45576400   -2.54042400   -1.28268700
 C                  2.78076000   -1.94048300   -1.32993700
 C                  3.24931500   -1.79595300    0.01969000
 C                  2.22696900   -2.30176000    0.92188300
 C                 -0.08906500   -3.44023200    0.65021700
 H                 -0.54421400   -2.85364200    1.46507600
 H                  0.18183100   -4.42700500    1.06850500
 H                 -0.84621200   -3.60277800   -0.12926000
 C                  0.69405700   -3.02591900   -2.47687300
 H                 -0.34591600   -3.28375600   -2.22818400
 H                  1.17605200   -3.93514200   -2.88392200
 H                  0.67615600   -2.27696600   -3.28565500
 C                  3.56453100   -1.64545200   -2.56883900
 H                  2.90825200   -1.43896200   -3.42812700
 H                  4.19158500   -2.51856500   -2.83105800
 H                  4.23345900   -0.78090500   -2.43097900
 C                  4.60742900   -1.33580700    0.43765200
 H                  5.07097200   -0.67317300   -0.30951900
 H                  5.26462000   -2.21985500    0.54683100
 H                  4.58984300   -0.82011100    1.41055600
 C                  2.33732200   -2.38463500    2.41196600
 H                  2.82261600   -1.48717000    2.83086600
 H                  2.94619200   -3.25941900    2.71064300
 H                  1.34725200   -2.48889700    2.88299300
 C                  3.21400400    1.62000200    0.86178200
 H                  3.85927400    1.31510500    0.03433200
 C                  3.60909700    2.59616100    1.77570600
 H                  4.59456900    3.06118400    1.67848000
 C                  2.71917300    2.96484400    2.79523400
 H                  2.99632200    3.72913100    3.52901700
 C                  1.46117400    2.35506200    2.84944600
 H                  0.72965600    2.63203000    3.61492600
 C                  1.13149800    1.37799800    1.90128800
 C                 -0.20481900    0.68560700    1.88228300
 H                 -0.25073700   -0.03734200    2.72546700
 H                 -0.97999200    1.45215800    2.07404400
 C                 -1.65015900   -0.29838800    0.25136400
 C                 -4.09113100   -0.16858700    0.62005700
 C                 -4.68542100    0.88286600   -0.11642600
 C                 -6.02191100    0.71969400   -0.52770900
 H                 -6.50511600    1.51896900   -1.10209000
 C                 -6.73628700   -0.44237300   -0.20559600
 H                 -7.77664900   -0.55136700   -0.53392700
 C                 -6.13079200   -1.46172200    0.54165800
 H                 -6.69703900   -2.36449200    0.79954600
 C                 -4.79506400   -1.34270500    0.96959900
 C                 -3.90893600    2.13484300   -0.44297800
 H                 -3.47554700    2.58595800    0.46772000
 H                 -4.55910400    2.88368500   -0.92357500
 H                 -3.06088300    1.93347300   -1.12248700
 C                 -4.12846800   -2.42995200    1.77676500
 H                 -3.27828100   -2.87703100    1.23005200
 H                 -4.83899300   -3.23768800    2.01498700
 H                 -3.71961900   -2.03707300    2.72528200
 C                 -1.93235500   -0.99283700   -1.04726500
 H                 -1.01391900   -1.07365300   -1.63554900
 H                 -2.67904300   -0.43421500   -1.62858000
 H                 -2.34992600   -1.99466400   -0.85403800
 C                  1.28356400    0.75482800   -1.97736500
 H                  2.25375100    1.26974600   -1.95090700
 H                  1.19403900    0.06129500   -2.82397200
 C                  0.13423700    1.64246200   -1.94011600
 C                  0.26285300    3.02966000   -1.22471900
 H                 -2.57083000    0.36675600    1.96355600
 Rh                 1.41556400   -0.59788900   -0.24957500
73
7Z (VPC215_i)
 F                 -1.59323000    3.75146200   -0.97632800
 F                  0.16585300    4.56485900    0.02743300
 F                  0.22516900    4.15633700   -2.11349100
 O                  1.41829700    2.19115800   -0.13355400
 N                 -2.30985500   -0.99743700   -1.21533400
 N                  0.15087000   -1.62805400   -0.47693800
 N                  2.20046200   -0.63669700   -0.04383100
 C                 -0.93102500   -0.92968500    2.38204700
 C                 -0.49706600    0.45976800    2.32680700
 C                 -1.65151000    1.26106700    1.97606700
 C                 -2.75280500    0.37702300    1.73135400
 C                 -2.31256200   -0.98945600    2.00888400
 C                 -0.06523300   -2.08118200    2.77829300
 H                 -0.44936700   -3.03836500    2.39354800
 H                 -0.02166000   -2.15193600    3.88118700
 H                  0.96373200   -1.94976200    2.41408300
 C                  0.81415800    1.00256300    2.79593200
 H                  1.58471800    0.21934400    2.82791400
 H                  0.70968000    1.41529700    3.81733200
 H                  1.17742300    1.80960800    2.13998000
 C                 -1.72444800    2.75044000    2.04969800
 H                 -0.74298900    3.21996200    1.89730700
 H                 -2.06966000    3.03215300    3.06335200
 H                 -2.43777900    3.17226500    1.32754400
 C                 -4.15622300    0.78859700    1.42236200
 H                 -4.18800500    1.71693800    0.82973500
 H                 -4.70296600    0.97806700    2.36618500
 H                 -4.70512400    0.00394000    0.87855100
 C                 -3.19057100   -2.19988500    1.95765200
 H                 -3.83219300   -2.19691100    1.06056300
 H                 -3.85873100   -2.22567900    2.83890100
 H                 -2.60324400   -3.13103800    1.95520800
 C                 -3.41877200   -0.44096800   -1.74412500
 H                 -3.66878400    0.56800900   -1.40339200
 C                 -4.20453700   -1.11643600   -2.68001700
 H                 -5.10024400   -0.63514600   -3.08384900
 C                 -3.81540100   -2.40172600   -3.08493700
 H                 -4.40801900   -2.95839900   -3.81870800
 C                 -2.64769300   -2.95922700   -2.54981400
 H                 -2.30288500   -3.95212900   -2.85499000
 C                 -1.90854200   -2.22790600   -1.61107100
 C                 -0.64786500   -2.74596500   -0.96422200
 H                 -0.93246700   -3.41193500   -0.12138300
 H                 -0.11058000   -3.37788900   -1.69020600
 C                  1.46500800   -1.69335800   -0.46931500
 C                  3.62815300   -0.53131900   -0.16963300
 C                  4.45884300   -1.01696300    0.86806800
 C                  5.85194100   -0.87241400    0.72671800
 H                  6.50915900   -1.24481600    1.52137100
 C                  6.40094600   -0.26128900   -0.40775200
 H                  7.48808600   -0.15415500   -0.49977900
 C                  5.56279400    0.20527700   -1.42805800
 H                  5.99371600    0.67273300   -2.32140500
 C                  4.16447600    0.07407800   -1.33181000
 C                  3.87831200   -1.68523500    2.08904000
 H                  3.20717000   -1.00239300    2.63796600
 H                  4.67477800   -2.00428200    2.77973300
 H                  3.28287100   -2.57760600    1.82525200
 C                  3.26635300    0.56273100   -2.44123000
 H                  2.52635800   -0.20323500   -2.73420100
 H                  3.85407400    0.83008400   -3.33399700
 H                  2.69937000    1.45510400   -2.12428500
 C                  2.20068300   -2.93250500   -0.91733700
 H                  1.85923400   -3.81039100   -0.34477800
 H                  3.28493600   -2.81985400   -0.78767800
 H                  2.00442600   -3.12617400   -1.98611200
 C                 -0.43627700    1.16704400   -1.26521000
 H                  0.20822400    0.47192100   -1.81874600
 H                 -1.30518800    1.48012300   -1.85756400
 C                  0.32110200    2.26395800   -0.70261200
 C                 -0.24028500    3.70468400   -0.92393300
 H                  1.71350900    0.26572700    0.08105000
 Rh                -1.14644700   -0.16616300    0.32213000
73
8E (VPC215_j4)
 F                 -0.44154300    4.05623300   -2.04346400
 F                 -0.74585000    3.12859000   -0.09618200
 F                  1.27682500    3.46869900   -0.84545400
 O                 -1.15314700    1.44809800   -2.40889800
 N                  1.84041600    1.13968300    0.96307500
 N                 -0.55557500    0.07716800    0.63280300
 N                 -2.85865900   -0.01463100    1.04435300
 C                  1.08071500   -2.71833700    0.16074200
 C                  1.38918700   -2.47485800   -1.23757800
 C                  2.70693900   -1.84406500   -1.28394500
 C                  3.17259300   -1.69020800    0.06796600
 C                  2.16398800   -2.22831800    0.97341700
 C                 -0.13506100   -3.40411300    0.70126500
 H                 -0.59896700   -2.82491400    1.51665100
 H                  0.15343300   -4.38656300    1.11751300
 H                 -0.89006400   -3.57861000   -0.07782500
 C                  0.64146500   -2.98464700   -2.43152000
 H                 -0.39824100   -3.24702900   -2.18572900
 H                  1.13301400   -3.89508700   -2.82381700
 H                  0.62119300   -2.24440300   -3.24814200
 C                  3.48255100   -1.53154400   -2.52473900
 H                  2.81859600   -1.31880600   -3.37671700
 H                  4.11247300   -2.39801200   -2.80099000
 H                  4.14522300   -0.66322600   -2.38108100
 C                  4.51876400   -1.19337400    0.48742000
 H                  4.96930400   -0.53020000   -0.26716500
 H                  5.19614000   -2.05902200    0.61557400
 H                  4.48110200   -0.66132200    1.45107600
 C                  2.28331400   -2.33014400    2.46204800
 H                  2.79283200   -1.44909700    2.88644600
 H                  2.87143300   -3.22382900    2.74676300
 H                  1.29360700   -2.41362900    2.93855600
 C                  3.03439300    1.76810700    0.87711900
 H                  3.69513000    1.44604500    0.06909500
 C                  3.39716300    2.78262900    1.76104800
 H                  4.37469200    3.26310400    1.65880400
 C                  2.48762200    3.17138700    2.75540700
 H                  2.74049400    3.96721600    3.46385600
 C                  1.24136500    2.53836400    2.81659900
 H                  0.49453300    2.82698100    3.56263100
 C                  0.94323200    1.52155300    1.90226500
 C                 -0.37416800    0.79602300    1.89084800
 H                 -0.40964600    0.09142400    2.74960700
 H                 -1.17136700    1.54578600    2.05138500
 C                 -1.77320500   -0.26712600    0.26650900
 C                 -4.21802500   -0.20894000    0.62304600
 C                 -4.85100800    0.81375300   -0.12143600
 C                 -6.17971000    0.59657900   -0.53280200
 H                 -6.69240400    1.37254900   -1.11347300
 C                 -6.84910200   -0.59003600   -0.20363900
 H                 -7.88407500   -0.74123900   -0.53223400
 C                 -6.20561500   -1.58041600    0.55068800
 H                 -6.73689000   -2.50269200    0.81387300
 C                 -4.87608000   -1.40725100    0.97955300
 C                 -4.12157000    2.09124000   -0.45719700
 H                 -3.71607900    2.57142100    0.45156800
 H                 -4.79583000    2.80740600   -0.95411500
 H                 -3.25928300    1.91423200   -1.12536200
 C                 -4.16971200   -2.46364100    1.79387300
 H                 -3.31356200   -2.89438500    1.24327200
 H                 -4.85412500   -3.28816000    2.05022900
 H                 -3.76175400   -2.04677600    2.73231300
 C                 -2.02708300   -0.98890100   -1.02229900
 H                 -1.11020200   -1.02577200   -1.61768500
 H                 -2.80910000   -0.47715900   -1.60036700
 H                 -2.38689800   -2.01016900   -0.81615700
 C                  1.12148200    0.84114700   -1.93048200
 H                  2.06634600    1.40478800   -1.92559600
 H                  1.05707300    0.16600200   -2.79575000
 C                 -0.05610300    1.70424400   -1.91610900
 C                  0.02814100    3.10348500   -1.21428800
 H                 -2.72250000    0.40458800    1.96045900
 Ir                 1.30899400   -0.52881800   -0.20707400
73
8Z (VPC215_j)
 Ir                 1.03401900   -0.17539600   -0.30397000
 F                  1.50710900    3.77347600    0.91266900
 F                 -0.25640700    4.62013300   -0.05437200
 F                 -0.28721300    4.19141800    2.08434000
 O                 -1.50604100    2.24831100    0.06008600
 N                  2.18990900   -0.92951300    1.29922000
 N                 -0.25347000   -1.60214200    0.60072700
 N                 -2.29641400   -0.63230100    0.08568400
 C                  0.83993500   -1.02048000   -2.35082500
 C                  0.36804000    0.36165300   -2.33046700
 C                  1.50836100    1.20115400   -2.00328800
 C                  2.63454300    0.35011700   -1.74099100
 C                  2.22579700   -1.03711000   -1.98316400
 C                 -0.00223200   -2.20328400   -2.70758200
 H                  0.42256500   -3.14270600   -2.32164400
 H                 -0.07783800   -2.28947600   -3.80755600
 H                 -1.02350000   -2.09776400   -2.31308500
 C                 -0.95141300    0.85714400   -2.83208800
 H                 -1.72247900    0.07645000   -2.76517400
 H                 -0.86833400    1.15994100   -3.89322000
 H                 -1.30184000    1.72659200   -2.25476800
 C                  1.54112200    2.69121900   -2.10641100
 H                  0.55089500    3.13772000   -1.93979200
 H                  1.85525900    2.96371400   -3.13227100
 H                  2.25774700    3.14314000   -1.40615100
 C                  4.03165500    0.80315400   -1.45562900
 H                  4.04551100    1.75875100   -0.90742000
 H                  4.57524200    0.95537400   -2.40770400
 H                  4.59428200    0.05656900   -0.87318600
 C                  3.13275800   -2.22482800   -1.89823800
 H                  3.79883100   -2.16040600   -1.02155000
 H                  3.77492400   -2.28351200   -2.79719200
 H                  2.56586000   -3.16611400   -1.82678200
 C                  3.30094000   -0.33471300    1.78643700
 H                  3.54471300    0.64915700    1.37633800
 C                  4.09104500   -0.94438100    2.76167600
 H                  4.98720500   -0.43445700    3.12750200
 C                  3.70729400   -2.19984700    3.25581700
 H                  4.30506900   -2.70421600    4.02239100
 C                  2.53791400   -2.79405600    2.76603900
 H                  2.19604400   -3.76442900    3.13926000
 C                  1.79323600   -2.13108100    1.78329000
 C                  0.52988700   -2.68932700    1.17985700
 H                  0.80493300   -3.42594700    0.39465200
 H                 -0.01736100   -3.24809600    1.95590600
 C                 -1.57052500   -1.65782900    0.59248100
 C                 -3.72508500   -0.51180600    0.18886400
 C                 -4.54536200   -1.06198700   -0.82486400
 C                 -5.93924500   -0.90229000   -0.71071400
 H                 -6.58864300   -1.32342500   -1.48720200
 C                 -6.49892800   -0.21708500    0.37512400
 H                 -7.58653900   -0.09962300    0.44649000
 C                 -5.67129800    0.30783800    1.37526300
 H                 -6.11104700    0.83054600    2.23294400
 C                 -4.27248500    0.16502600    1.30553800
 C                 -3.95482900   -1.81551900   -1.99028300
 H                 -3.30200800   -1.16641400   -2.59926900
 H                 -4.74726600   -2.20706700   -2.64749300
 H                 -3.33830500   -2.66964700   -1.65787800
 C                 -3.38859600    0.71347800    2.39820900
 H                 -2.64737500   -0.03232500    2.73598800
 H                 -3.98754900    1.01967300    3.27077700
 H                 -2.82472800    1.59396600    2.04515600
 C                 -2.31537500   -2.85441900    1.12898000
 H                 -1.97452800   -3.77638300    0.63018500
 H                 -3.39762700   -2.74677200    0.98019200
 H                 -2.13078300   -2.96462700    2.21159400
 C                  0.30898400    1.20165200    1.24197400
 H                 -0.36681200    0.57069000    1.83870500
 H                  1.16120900    1.53095000    1.85288500
 C                 -0.42804200    2.31434600    0.65534200
 C                  0.15310700    3.74751200    0.88244200
 H                 -1.79565700    0.24611000   -0.11651900
73
9' (VPC215_n2)
 F                  0.83765900    1.31522100   -2.32540600
 F                  1.33486300    3.27984500   -1.52260800
 F                 -0.47595800    2.98517300   -2.71205800
 O                 -1.54636400    1.26764800   -0.76928900
 N                 -1.20635300    0.19210800    1.81796100
 N                  0.66661800    0.02142500    0.03659900
 N                  2.97815000    0.13206900    0.42786500
 H                  2.86868900    1.03478800    0.88347900
 C                 -2.74014800   -1.35712400   -1.69306100
 C                 -1.56312000   -2.18390800   -1.77093500
 C                 -1.45512300   -2.92359900   -0.51026500
 C                 -2.56156900   -2.53420000    0.32480000
 C                 -3.34762900   -1.53537300   -0.38391500
 C                 -3.24155100   -0.42600700   -2.74827800
 H                 -3.29597400    0.60504800   -2.35882200
 H                 -4.25488900   -0.73156100   -3.06508200
 H                 -2.58383700   -0.42203700   -3.63017900
 C                 -0.71742400   -2.35326400   -2.99778300
 H                 -0.35204500   -1.38489300   -3.37624900
 H                 -1.31244200   -2.82721800   -3.79986800
 H                  0.15257500   -3.00017500   -2.81052500
 C                 -0.53873700   -4.06529300   -0.19928800
 H                  0.30538700   -4.13051700   -0.89950400
 H                 -1.10587000   -5.01278200   -0.27302700
 H                 -0.14012200   -3.99962000    0.82612300
 C                 -2.89327800   -3.16958100    1.63703500
 H                 -2.00686600   -3.26380400    2.28522000
 H                 -3.27763400   -4.19060900    1.45281100
 H                 -3.67864000   -2.62127200    2.17941500
 C                 -4.61767300   -0.89283400    0.07811900
 H                 -4.64060500   -0.77495500    1.17346500
 H                 -5.48899100   -1.50999800   -0.21168600
 H                 -4.74225900    0.10384500   -0.37430200
 C                 -1.94525100   -0.08536200    2.91056600
 H                 -2.71481100   -0.85091200    2.80364500
 C                 -1.73167100    0.56512500    4.12805900
 H                 -2.35083800    0.30503300    4.99174000
 C                 -0.71931700    1.53147800    4.21753500
 H                 -0.52029400    2.04587100    5.16352100
 C                  0.03071100    1.83393700    3.07423200
 H                  0.81622100    2.59461900    3.09031100
 C                 -0.24897600    1.15305300    1.88755700
 C                  0.45178400    1.36683200    0.57165600
 H                  1.35990000    1.97229700    0.70063800
 C                  1.87097100   -0.50543000   -0.01739200
 C                  4.32816400   -0.33627200    0.27864800
 C                  5.02675300   -0.02269600   -0.90944500
 C                  6.35182000   -0.48211200   -1.02911100
 H                  6.91614500   -0.25460000   -1.94108600
 C                  6.95127400   -1.21811100    0.00220000
 H                  7.98480900   -1.56688400   -0.10723200
 C                  6.23937100   -1.50670000    1.17465400
 H                  6.71565500   -2.07849900    1.97974600
 C                  4.91136300   -1.06937400    1.33567300
 C                  4.35952200    0.76397000   -2.01040800
 H                  3.53605500    0.18992400   -2.47450400
 H                  5.07974400    1.02106600   -2.80346000
 H                  3.90818200    1.69698900   -1.62993100
 C                  4.12638400   -1.36924700    2.58916100
 H                  3.74621800   -0.44416800    3.05963300
 H                  4.74771900   -1.90149900    3.32703600
 H                  3.24304100   -1.99750900    2.37159600
 C                  2.04665600   -1.88175100   -0.57684100
 H                  1.92267400   -2.62308800    0.22988000
 H                  3.04859200   -2.01614500   -1.00791700
 H                  1.28520300   -2.06056200   -1.34110400
 C                 -0.50952200    2.08719100   -0.46428700
 C                  0.30548700    2.42738700   -1.77184100
 C                 -1.05699300    3.42197800    0.16797400
 F                 -1.99103600    3.14996000    1.10192900
 F                 -1.63749800    4.22420600   -0.74257400
 F                 -0.07379200    4.13796500    0.77368500
 Ir                -1.35701900   -0.74927500   -0.11900400
73
9 (VPC215_n)
 F                 -0.04971200   -2.20235700   -1.89227300
 F                  1.02528000   -3.90370600   -1.05528500
 F                  1.93264100   -2.66533000   -2.61212000
 O                  1.96462000   -0.43775500   -0.91027300
 N                  1.48570100    0.52309700    1.67516600
 N                 -0.31657800   -0.79506500    0.40065100
 N                 -2.54663400   -0.35898300    0.16855700
 H                 -2.22512800    0.56506000   -0.11645000
 C                  0.83452700    2.10311200   -2.11799900
 C                 -0.57055200    1.98138200   -1.82997700
 C                 -0.83336100    2.69266100   -0.57604400
 C                  0.41882700    3.23336900   -0.10858400
 C                  1.46584900    2.84583500   -1.03789700
 C                  1.55460500    1.52097000   -3.29070800
 H                  2.28644300    0.76634200   -2.95186200
 H                  2.09844800    2.31581600   -3.83095100
 H                  0.85900700    1.03253500   -3.98949300
 C                 -1.58540400    1.36060800   -2.74149700
 H                 -1.27952000    0.35200800   -3.06145900
 H                 -1.70622600    1.98399700   -3.64637400
 H                 -2.57301200    1.28350300   -2.26398800
 C                 -2.16946000    3.04946600    0.00064600
 H                 -2.98296500    2.39471400   -0.35077600
 H                 -2.43734100    4.07673600   -0.31184900
 H                 -2.15507200    3.03180700    1.10160700
 C                  0.56239300    4.14446200    1.06789100
 H                 -0.00593100    3.78445800    1.94081700
 H                  0.16085200    5.13994400    0.79993200
 H                  1.61481200    4.28692200    1.35756200
 C                  2.91260700    3.22341000   -0.97508200
 H                  3.25993500    3.32675500    0.06549100
 H                  3.08279900    4.18999500   -1.48568200
 H                  3.53898200    2.46351300   -1.46873700
 C                  2.05602000    1.36633700    2.55801200
 H                  2.08309900    2.42200100    2.28410400
 C                  2.57915500    0.91480700    3.77205200
 H                  3.02935300    1.63318100    4.46358400
 C                  2.50600900   -0.45118100    4.08041300
 H                  2.89515900   -0.83025900    5.03122500
 C                  1.93175800   -1.32661000    3.15014000
 H                  1.87128900   -2.40195600    3.33924900
 C                  1.44174300   -0.80642800    1.95064100
 C                  0.80887500   -1.61154400    0.84128600
 H                  0.53373800   -2.61516800    1.18915500
 C                 -1.55984600   -1.20146800    0.52733800
 C                 -3.95616300   -0.57395200    0.31968300
 C                 -4.56693300   -0.18462700    1.53548800
 C                 -5.95466700   -0.37312500    1.66557500
 H                 -6.44987100   -0.07713400    2.59773200
 C                 -6.70000600   -0.94150500    0.62337500
 H                 -7.78022600   -1.08597700    0.74157700
 C                 -6.07043500   -1.33516800   -0.56427100
 H                 -6.65710400   -1.79014600   -1.37089400
 C                 -4.68451600   -1.15834900   -0.74185900
 C                 -3.74222700    0.38821300    2.66170500
 H                 -3.00017900   -0.34529000    3.02809200
 H                 -4.38056400    0.67738500    3.51157900
 H                 -3.17210000    1.27729200    2.34056800
 C                 -4.00972500   -1.57712800   -2.02516900
 H                 -3.83381800   -0.70571600   -2.68250600
 H                 -4.63916400   -2.28877900   -2.58337500
 H                 -3.02679000   -2.04400600   -1.84819700
 C                 -1.93061200   -2.56649700    1.04044500
 H                 -1.48163900   -3.34735200    0.40551600
 H                 -3.02099100   -2.69891100    1.04247200
 H                 -1.55864600   -2.70254400    2.06952200
 C                  1.79340900   -1.68630400   -0.40244000
 C                  1.17481400   -2.63045200   -1.50363900
 C                  3.18322100   -2.26909000    0.05471700
 F                  3.87593700   -1.34389300    0.74879800
 F                  3.95643300   -2.63776700   -0.98313600
 F                  3.03614300   -3.35442100    0.85798800
 Ir                 0.59283200    1.03932500   -0.22021800
80
10 (VPC215_n6)
 F                 -0.03404700   -1.76243000   -2.22826200
 F                  0.92369200   -3.51333800   -1.36505900
 F                  1.98267000   -2.29215200   -2.83625800
 O                  1.68790900   -0.02040500   -1.07635500
 N                  1.41946700    0.71319900    1.55429100
 N                 -0.36807600   -0.77289000    0.41383000
 N                 -2.64829000   -0.66613900    0.32419900
 H                 -2.48603400    0.31891800    0.12024700
 C                  0.14415600    2.42821700   -1.97660800
 C                 -1.20112400    2.07371700   -1.60129300
 C                 -1.45940600    2.64612300   -0.27707700
 C                 -0.26379400    3.32606300    0.14906700
 C                  0.74865600    3.17195000   -0.88491700
 C                  0.84473700    2.04843500   -3.24096000
 H                  1.70000300    1.38672600   -3.01516000
 H                  1.22600400    2.95234700   -3.74785800
 H                  0.17312500    1.51501600   -3.93024300
 C                 -2.19370800    1.38927100   -2.49081100
 H                 -1.75628900    0.50505500   -2.97980200
 H                 -2.53170300    2.08521500   -3.28088500
 H                 -3.08685100    1.06382100   -1.93789600
 C                 -2.78190000    2.75490400    0.41952300
 H                 -3.52339400    2.02586800    0.05516000
 H                 -3.21129900    3.75722500    0.23047900
 H                 -2.67972300    2.64019000    1.51008200
 C                 -0.15303900    4.14929800    1.39307700
 H                 -0.55653800    3.62142400    2.27263100
 H                 -0.73995500    5.07840100    1.26567700
 H                  0.88561200    4.44822800    1.60195100
 C                  2.12558400    3.75883400   -0.89467900
 H                  2.54148900    3.84003200    0.12243500
 H                  2.11158900    4.77427200   -1.33373100
 H                  2.81271100    3.13965900   -1.49329500
 C                  2.04614300    1.58143500    2.37412800
 H                  1.87161500    2.64337900    2.19368800
 C                  2.87891600    1.14471100    3.40621300
 H                  3.37129500    1.88115700    4.04830700
 C                  3.06289700   -0.23304300    3.59705000
 H                  3.70843900   -0.60377400    4.40018800
 C                  2.41117500   -1.12880600    2.74114400
 H                  2.53708800   -2.21015600    2.84151400
 C                  1.59883500   -0.62083600    1.72411900
 C                  0.89693200   -1.44527800    0.67602000
 H                  0.79819000   -2.48974200    0.99837100
 C                 -1.52630600   -1.37539500    0.55642300
 C                 -3.99971500   -1.12130900    0.46538900
 C                 -4.64262900   -0.92881100    1.71233200
 C                 -5.97788900   -1.34995900    1.83949000
 H                 -6.49494800   -1.20929000    2.79587000
 C                 -6.64249500   -1.95426400    0.76287500
 H                 -7.68205100   -2.28249800    0.87855700
 C                 -5.98144600   -2.15058000   -0.45538900
 H                 -6.50264500   -2.63480300   -1.28964900
 C                 -4.64606400   -1.73655700   -0.63155500
 C                 -3.89859700   -0.31331600    2.87163800
 H                 -3.02285400   -0.92581000    3.15568000
 H                 -4.55020100   -0.22066900    3.75500900
 H                 -3.51188100    0.69047000    2.62257500
 C                 -3.95215900   -1.94374000   -1.95620300
 H                 -4.10954500   -1.07355800   -2.62081600
 H                 -4.36175800   -2.82574200   -2.47565900
 H                 -2.86413800   -2.07404900   -1.84992500
 C                 -1.65979200   -2.81912500    0.96001100
 H                 -1.14527800   -3.46824200    0.23383700
 H                 -2.71679500   -3.11353700    1.00978900
 H                 -1.20309800   -2.98077500    1.95068600
 C                  1.75941500   -1.32440200   -0.65028400
 C                  1.15349300   -2.23099100   -1.77486800
 Ir                 0.21748700    1.19773800   -0.16770100
 C                  3.20455800   -1.75622400   -0.33871300
 C                  4.21693600   -0.78286900   -0.38130900
 C                  3.52646100   -3.06082100    0.08441100
 C                  5.52963800   -1.10285700   -0.00460600
 H                  3.95070600    0.22934800   -0.69856400
 C                  4.83923800   -3.38070300    0.46101100
 H                  2.75529000   -3.83536300    0.13100200
 C                  5.84534300   -2.40235600    0.42054500
 H                  6.30856300   -0.33170700   -0.03960500
 H                  5.07471000   -4.39905100    0.79214200
 H                  6.86993600   -2.65275100    0.71981400
80
10a (VPC215_n5c)
 O                 -1.20427900    1.23039400   -0.99202100
 N                 -1.78899400    0.56661800    1.66355400
 N                  0.43545100   -0.15986000    0.53416600
 N                  2.77628600   -0.14011600    0.43444100
 H                  2.77081400    0.82966200    0.11195600
 C                 -2.48588500   -1.35115100   -1.94670200
 C                 -1.52262800   -2.32607100   -1.50281200
 C                 -1.96941500   -2.83488300   -0.20332900
 C                 -3.17935700   -2.13889200    0.14751500
 C                 -3.49266300   -1.19011800   -0.90996900
 C                 -2.45450300   -0.57655800   -3.22385500
 H                 -2.37447200    0.50423900   -3.01305700
 H                 -3.38690400   -0.74994900   -3.79008900
 H                 -1.60454700   -0.87140000   -3.85704200
 C                 -0.35910400   -2.82468700   -2.30430500
 H                  0.19362000   -1.99578700   -2.77506400
 H                 -0.71279000   -3.49696900   -3.10801800
 H                  0.34740200   -3.39249200   -1.68238500
 C                 -1.44903800   -4.03148800    0.53160400
 H                 -0.46032000   -4.34897700    0.16963400
 H                 -2.14287900   -4.87981600    0.37629000
 H                 -1.38675800   -3.85296900    1.61741300
 C                 -4.02344100   -2.45926500    1.33938900
 H                 -3.41793000   -2.57838500    2.25255300
 H                 -4.54538600   -3.41862400    1.16170300
 H                 -4.79819700   -1.69790900    1.51830200
 C                 -4.69348700   -0.30080500   -0.99429800
 H                 -5.02813700    0.02526300    0.00378100
 H                 -5.53654900   -0.83252500   -1.47484100
 H                 -4.47682700    0.59985600   -1.59054700
 C                 -2.84457500    0.60343200    2.50135200
 H                 -3.68045100   -0.05838700    2.26983800
 C                 -2.86729800    1.44199800    3.61778600
 H                 -3.74241200    1.43955400    4.27444500
 C                 -1.76045100    2.26449600    3.87526600
 H                 -1.74588200    2.92230700    4.75066300
 C                 -0.67419900    2.23396800    2.99255300
 H                  0.20322200    2.86904800    3.14431200
 C                 -0.72624700    1.37847400    1.88889800
 C                  0.34010300    1.27338500    0.83105500
 H                  1.28120300    1.70517800    1.20151800
 C                  1.59285300   -0.78917800    0.52617100
 C                  4.04794400   -0.72781300    0.74789100
 C                  4.82928100   -1.28341600   -0.28981100
 C                  6.06922900   -1.85336000    0.05777100
 H                  6.69363900   -2.29199300   -0.72947400
 C                  6.50621300   -1.86781000    1.38891500
 H                  7.47320400   -2.31889700    1.64054300
 C                  5.71455900   -1.30627800    2.40029900
 H                  6.06312800   -1.31496200    3.43972600
 C                  4.47066300   -0.72248000    2.09760100
 C                  4.35370700   -1.25301800   -1.71981800
 H                  3.35481900   -1.71047000   -1.83365700
 H                  5.05403800   -1.78779200   -2.38117000
 H                  4.25747500   -0.21601800   -2.08552700
 C                  3.61012100   -0.10065500    3.17073200
 H                  3.40791300    0.96440900    2.95428000
 H                  4.09953400   -0.16450500    4.15565200
 H                  2.62506400   -0.59720200    3.24838900
 C                  1.63541700   -2.27830100    0.67717200
 H                  0.62534000   -2.65824900    0.84829200
 H                  2.26704700   -2.53761500    1.54322700
 H                  2.08606700   -2.76206400   -0.20397600
 C                 -0.13649700    1.95110500   -0.51907300
 C                 -0.62840900    3.41683300   -0.28845400
 F                 -1.82947000    3.45914700    0.32640400
 F                 -0.76126300    4.06975800   -1.46176000
 F                  0.23045900    4.14259800    0.48489500
 Ir                -1.56810700   -0.65668700   -0.08807000
 C                  1.06766900    1.96130500   -1.48717200
 C                  0.99791800    1.18080400   -2.65139900
 C                  2.24543200    2.69152100   -1.22241400
 C                  2.07700700    1.13474700   -3.54611700
 H                  0.08023900    0.62045100   -2.84006300
 C                  3.32644400    2.64457700   -2.11688000
 H                  2.32250500    3.31670800   -0.32692600
 C                  3.24369200    1.86927000   -3.28417800
 H                  2.00723900    0.51905900   -4.45058600
 H                  4.23450900    3.21867700   -1.89970900
 H                  4.08786400    1.83318900   -3.98212700
80
10b (VPC215_n5b)
 O                 -1.79559500    0.83420000   -0.78420200
 N                 -1.97279700   -0.83452200    1.40249900
 N                  0.23477500    0.39719300    0.84453000
 N                  2.37984300   -0.37598700    0.74884300
 H                  1.95182100   -1.18844000    0.30636700
 C                 -0.93775800   -1.52004700   -2.52670800
 C                  0.42697000   -1.67688000   -2.08750300
 C                  0.43969700   -2.71443600   -1.05396300
 C                 -0.91427600   -3.15359500   -0.84807200
 C                 -1.78288300   -2.39671400   -1.73780600
 C                 -1.44118200   -0.58544200   -3.57828400
 H                 -2.13282700    0.15208000   -3.13484300
 H                 -1.99055100   -1.15271000   -4.35027500
 H                 -0.61978300   -0.04130800   -4.06720700
 C                  1.62839900   -1.03511600   -2.70947000
 H                  1.42376800    0.00447900   -3.00701000
 H                  1.92812800   -1.59594700   -3.61455700
 H                  2.49057900   -1.02662400   -2.02628600
 C                  1.64253900   -3.40932500   -0.49196400
 H                  2.57281600   -2.83450400   -0.62776000
 H                  1.78854700   -4.36642300   -1.02804600
 H                  1.51833900   -3.64701100    0.57606700
 C                 -1.31157400   -4.29294600    0.03572500
 H                 -0.83732200   -4.22831100    1.02865800
 H                 -0.98238200   -5.24180200   -0.42837900
 H                 -2.40268700   -4.35775800    0.16518200
 C                 -3.25984000   -2.56506500   -1.91229100
 H                 -3.74974600   -2.86948100   -0.97356400
 H                 -3.47328800   -3.34332600   -2.66912200
 H                 -3.72756200   -1.62641400   -2.24939400
 C                 -2.84451900   -1.74028800    1.88890400
 H                 -2.95762100   -2.66841100    1.32647700
 C                 -3.56535700   -1.50913000    3.06251500
 H                 -4.26069800   -2.27179700    3.42568200
 C                 -3.37490200   -0.30303100    3.75300700
 H                 -3.92003000   -0.09932800    4.68070900
 C                 -2.47735900    0.63896300    3.23622400
 H                 -2.30758400    1.59883400    3.73243400
 C                 -1.79541500    0.34358000    2.05289600
 C                 -0.82405500    1.26099000    1.36093900
 H                 -0.47121800    2.04311600    2.04437700
 C                  1.49568400    0.54628700    1.18201200
 C                  3.80596400   -0.29106000    0.77346200
 C                  4.51947800   -1.20236800    1.59075800
 C                  5.92450000   -1.14569700    1.57326400
 H                  6.49428000   -1.84062400    2.20131200
 C                  6.59579900   -0.20703800    0.77781300
 H                  7.69157000   -0.17529600    0.77743200
 C                  5.87105700    0.69364600   -0.01163500
 H                  6.39929000    1.42830000   -0.63083700
 C                  4.46305200    0.67092100   -0.03374900
 C                  3.79364200   -2.19628500    2.46326100
 H                  2.90328000   -1.74636100    2.93528500
 H                  4.45674200   -2.58172400    3.25457000
 H                  3.44159400   -3.06605900    1.87839400
 C                  3.69984000    1.66647700   -0.87072800
 H                  2.71942400    1.28674500   -1.19289900
 H                  4.27410000    1.94989800   -1.76797500
 H                  3.50588000    2.59793700   -0.30735000
 C                  1.99471500    1.66351200    2.05558800
 H                  1.80547300    2.63901600    1.58090000
 H                  3.07158300    1.55729400    2.24433200
 H                  1.46761600    1.64319300    3.02409900
 C                 -1.46039900    1.87883700    0.04488500
 C                 -2.77034000    2.66384000    0.35804800
 F                 -3.79258900    1.84358400    0.68418000
 F                 -3.16721500    3.38567200   -0.71047200
 F                 -2.61663700    3.52959900    1.40014600
 Ir                -0.80590300   -0.99634100   -0.39999800
 C                 -0.41985800    2.83664100   -0.57976300
 C                  0.05210500    2.55733100   -1.87189900
 C                  0.09455600    3.95454200    0.10543200
 C                  1.02840600    3.36714000   -2.46976000
 H                 -0.36230100    1.69329100   -2.39366800
 C                  1.07287300    4.76572900   -0.49009900
 H                 -0.26647100    4.20631000    1.10771800
 C                  1.54669800    4.47228600   -1.77855500
 H                  1.39103200    3.12793500   -3.47651800
 H                  1.46698000    5.62953700    0.05802000
 H                  2.31619900    5.10233700   -2.23954200
80
10c (VPC215_n6b)
 F                  0.96603000    0.48514800   -2.40658200
 F                  1.61746500    2.46845400   -1.79047600
 F                 -0.07269200    2.23585200   -3.15936400
 O                 -1.38756200    0.63203000   -1.11129700
 N                 -1.59085600    0.26483800    1.59307700
 N                  0.69943400   -0.08568500    0.40586100
 N                  2.96279200    0.51462300    0.27023200
 H                  2.71391000    1.45928600   -0.01367400
 C                 -1.90313700   -2.30419800   -1.65516900
 C                 -0.74552000   -2.97206800   -1.12272900
 C                 -1.03803200   -3.34659400    0.26296000
 C                 -2.37261900   -2.89349800    0.56391800
 C                 -2.90848800   -2.21428800   -0.60423400
 C                 -2.05255900   -1.73560900   -3.02874700
 H                 -2.25069800   -0.65114100   -2.96909500
 H                 -2.90056000   -2.21852500   -3.54665600
 H                 -1.14252900   -1.88416500   -3.62906300
 C                  0.47670200   -3.32917000   -1.91361300
 H                  0.89145000   -2.45235000   -2.43653400
 H                  0.21831500   -4.08581600   -2.67708000
 H                  1.26497300   -3.75488700   -1.27728700
 C                 -0.24080400   -4.25299300    1.15045200
 H                  0.78731600   -4.39785300    0.78694100
 H                 -0.72045700   -5.24994000    1.18194600
 H                 -0.19475300   -3.87519600    2.18477100
 C                 -3.10324000   -3.19966400    1.83180600
 H                 -2.46790400   -3.05034200    2.71988700
 H                 -3.40878900   -4.26313600    1.82056400
 H                 -4.02061200   -2.60070400    1.93979700
 C                 -4.27697100   -1.62907200   -0.76039800
 H                 -4.66873900   -1.25112300    0.19780100
 H                 -4.98459400   -2.39142100   -1.13775900
 H                 -4.26613200   -0.79223200   -1.47695500
 C                 -2.61123300    0.20872800    2.47372200
 H                 -3.24255300   -0.68048600    2.43949200
 C                 -2.85077800    1.23841800    3.38551800
 H                 -3.69056900    1.15565800    4.08191100
 C                 -2.00441600    2.35736800    3.38845500
 H                 -2.16669800    3.17832400    4.09471200
 C                 -0.95009000    2.41109600    2.46941000
 H                 -0.27573300    3.27047200    2.42338000
 C                 -0.77561500    1.34811100    1.57921100
 C                  0.25697300    1.30503400    0.48129500
 H                  1.05598600    2.02752600    0.70387700
 C                  1.97615100   -0.40369500    0.40546300
 C                  4.36447500    0.23097100    0.39695300
 C                  5.11226400   -0.03650500   -0.77189100
 C                  6.48463300   -0.31161200   -0.62259100
 H                  7.08696800   -0.52378700   -1.51376000
 C                  7.08160500   -0.31691200    0.64550000
 H                  8.15141800   -0.53551300    0.74324100
 C                  6.32058200   -0.03586900    1.78840800
 H                  6.79540700   -0.02928600    2.77658600
 C                  4.94618600    0.24933600    1.68505600
 C                  4.45482400   -0.01846900   -2.13012900
 H                  3.62483500   -0.74509300   -2.19173300
 H                  5.18127500   -0.25973500   -2.92240500
 H                  4.01635300    0.97041800   -2.35366600
 C                  4.11368800    0.56945600    2.90254100
 H                  3.53964700    1.50279100    2.76204700
 H                  4.74795400    0.67949700    3.79665200
 H                  3.37309500   -0.22527500    3.11246400
 C                  2.39344700   -1.83079200    0.57529000
 H                  1.52065700   -2.43693900    0.82949100
 H                  3.14099300   -1.91446500    1.37975200
 H                  2.86608900   -2.21093800   -0.34470000
 C                 -0.50291000    1.65023100   -0.86687000
 C                  0.50538300    1.70920200   -2.06455900
 Ir                -1.15089600   -1.14420500    0.03195700
 C                 -1.20631100    3.01065200   -0.69690800
 C                 -2.61008400    3.03315000   -0.64746400
 C                 -0.49380700    4.20743500   -0.48674400
 C                 -3.29469300    4.22938700   -0.38746100
 H                 -3.14914400    2.09369600   -0.79889800
 C                 -1.17858300    5.40379500   -0.22706200
 H                  0.59987700    4.21593100   -0.51539900
 C                 -2.58143300    5.41875100   -0.17333200
 H                 -4.39057800    4.23109800   -0.34756100
 H                 -0.61147700    6.32735200   -0.06117400
 H                 -3.11487900    6.35364200    0.03503100
73
11 (VPC215_k)
 Rh                 1.24938100   -0.34153000   -0.47383500
 F                 -1.75036900    3.97395900   -0.67983400
 F                 -2.36228100    2.71461500    0.98508900
 F                 -2.33717500    1.90437900   -1.02681900
 F                 -0.06369500    2.91546100    2.30660300
 F                  0.49408900    4.41707000    0.82966300
 F                  1.80622000    2.72615600    1.22726400
 O                 -0.22431700    0.92170000    0.42490000
 N                  2.20918500   -1.01695300    1.30536400
 N                  0.18923700   -2.09128500    0.05550700
 N                 -1.90932500   -1.16804100   -0.01783600
 C                  1.34731200    1.25878900   -1.82078500
 C                  2.70626200    0.95199300   -1.45163100
 C                  2.95477700   -0.43774500   -1.83948600
 C                  1.78295800   -0.93870200   -2.50635000
 C                  0.77295400    0.11082100   -2.50591200
 C                  0.54869200    2.47172400   -1.39267300
 H                 -0.18856900    2.69538300   -2.17735200
 H                  1.20136200    3.35543000   -1.33278900
 C                  3.75400500    1.86966400   -0.91079400
 H                  3.34404100    2.84159000   -0.60775300
 H                  4.51304900    2.04314700   -1.69656000
 H                  4.28201800    1.43164500   -0.04781300
 C                  4.25253300   -1.14891000   -1.63575600
 H                  4.69640100   -0.90033400   -0.65829300
 H                  4.97369100   -0.83781600   -2.41509500
 H                  4.13624500   -2.24165300   -1.69646500
 C                  1.60228900   -2.29013900   -3.11502100
 H                  2.38928600   -2.99122500   -2.79911600
 H                  1.64141500   -2.20746400   -4.21709800
 H                  0.62227400   -2.71875800   -2.84839200
 C                 -0.54364200    0.04775200   -3.20756200
 H                 -0.87796900   -0.99360500   -3.32334500
 H                 -0.44593600    0.48159100   -4.22107700
 H                 -1.32380300    0.60696900   -2.67510400
 C                  2.98969500   -0.27330800    2.11427000
 H                  3.04539300    0.79518200    1.89289500
 C                  3.68198200   -0.83832300    3.18882100
 H                  4.30549000   -0.20256600    3.82453600
 C                  3.55177900   -2.21334900    3.42858600
 H                  4.08000300   -2.68616700    4.26349400
 C                  2.72407200   -2.97506200    2.59289000
 H                  2.58582100   -4.04821100    2.75756300
 C                  2.06026400   -2.34627100    1.53346500
 C                  1.14656000   -3.06138500    0.56079500
 H                  1.75847500   -3.46235900   -0.27280300
 H                  0.68020900   -3.92846100    1.05528600
 C                 -1.11280200   -2.23141700    0.21021400
 C                 -1.73978600   -3.53465200    0.63786400
 H                 -1.37273900   -4.36976300    0.02020900
 H                 -2.83438900   -3.48271500    0.56129500
 H                 -1.48567700   -3.74632800    1.69127800
 C                 -3.31975000   -1.11339600    0.21314600
 C                 -4.21890700   -1.52758300   -0.79650800
 C                 -5.59915400   -1.39913700   -0.54612300
 H                 -6.31226400   -1.71094900   -1.31864800
 C                 -6.06400900   -0.87351000    0.66592000
 H                 -7.14171900   -0.77278500    0.84054700
 C                 -5.15509800   -0.47986400    1.65856700
 H                 -5.52209100   -0.08074900    2.61176200
 C                 -3.76877200   -0.59956400    1.45441500
 C                 -3.71531100   -2.11736300   -2.08978900
 H                 -2.79482600   -1.61514500   -2.42397300
 H                 -4.47534900   -2.04625400   -2.88492300
 H                 -3.46427800   -3.18871000   -1.96569400
 C                 -2.77790200   -0.23619900    2.53361100
 H                 -2.23168400   -1.13473600    2.87937300
 H                 -3.28789700    0.20593000    3.40473300
 H                 -2.01608300    0.47355100    2.17227200
 C                 -0.19041100    2.23325800   -0.01060200
 C                 -1.67603300    2.72515400   -0.17156300
 C                  0.50424200    3.09242000    1.10240300
 H                 -1.40504900   -0.25337000   -0.01497200
73
11a (VPC220_g)
 Rh                -1.33965800   -0.52533300   -0.23286800
 N                 -2.47859400    0.38379600   -1.77105900
 N                 -1.05606500    1.54956300   -0.59741300
 C                 -1.10617800   -2.57274600    0.54575400
 C                 -0.95318000   -2.56772000   -0.88337200
 C                  0.17197500   -1.70372900   -1.21219100
 C                  0.70659800   -1.19826200    0.03505500
 C                 -0.08303100   -1.71794600    1.12749900
 C                 -2.12326200   -3.35298000    1.31418000
 H                 -3.05589700   -3.47972600    0.74218800
 H                 -2.36789600   -2.87325400    2.27441500
 H                 -1.72471200   -4.36005900    1.53997400
 C                 -1.76489000   -3.34018500   -1.87252000
 H                 -1.87568400   -2.78658200   -2.81861500
 H                 -2.76936600   -3.56828500   -1.48297700
 H                 -1.26517400   -4.30024900   -2.10373800
 C                  0.70535900   -1.49001100   -2.59293300
 H                  1.25056000   -2.39042500   -2.92971300
 H                  1.40356700   -0.64236200   -2.63801600
 H                 -0.11088500   -1.30237100   -3.30860200
 C                  1.82299500   -0.20289400    0.16883100
 H                  1.54955900    0.53059000    0.94156000
 H                  1.93682100    0.36951000   -0.76193400
 C                  0.15096500   -1.51640100    2.59107400
 H                  0.71251200   -2.37237600    3.00719500
 H                 -0.79758700   -1.44394200    3.14798000
 H                  0.74540300   -0.61265400    2.78881400
 C                 -3.89712300    0.09013600   -1.68355700
 H                 -4.09705000   -0.90055800   -2.13478400
 H                 -4.52390700    0.82220300   -2.22839800
 C                 -2.04272300    1.63820600   -1.46781700
 C                 -0.07314800    2.48207500   -0.23795600
 C                  0.03886200    2.86507700    1.12554000
 C                  1.09590400    3.71104300    1.50002300
 H                  1.18972800    4.01158300    2.55052300
 C                  2.02549700    4.16652900    0.55477900
 C                  1.90441400    3.77939000   -0.78563800
 H                  2.63960600    4.12346700   -1.52304600
 C                  0.86438600    2.93157900   -1.20841200
 H                  2.85142600    4.81648600    0.86578500
 C                  0.76386600    2.49819200   -2.65026000
 H                  0.43606300    1.44947500   -2.73678100
 H                  0.02772800    3.10554900   -3.20981900
 H                  1.73423900    2.60644700   -3.16181100
 C                 -0.95100600    2.35306700    2.13832000
 H                 -1.99010200    2.48067800    1.78833300
 H                 -0.81087700    1.27044300    2.31025800
 H                 -0.83545100    2.86698500    3.10594300
 C                 -2.64951800    2.91107500   -1.97380700
 H                 -1.99783500    3.76825600   -1.74623500
 H                 -2.82595700    2.85642200   -3.06110700
 H                 -3.62380000    3.08279000   -1.48015600
 N                 -3.25037400   -0.12521400    0.65060300
 C                 -4.28492800    0.05537000   -0.21553400
 C                 -3.48866800   -0.15993800    1.97816100
 C                 -5.59888100    0.19605300    0.25005200
 C                 -4.77366500   -0.02834600    2.50719500
 H                 -2.61908700   -0.28990700    2.62773200
 C                 -5.85036700    0.15008800    1.62643700
 H                 -6.41054800    0.34351500   -0.46960600
 H                 -4.91822700   -0.05975500    3.59121900
 H                 -6.87127100    0.25976000    2.00808700
 C                  3.20915400   -0.76380500    0.56270400
 C                  3.80902100   -1.65792300   -0.57098400
 C                  4.14692100    0.45541400    0.87484400
 O                  3.08087300   -1.53860200    1.72348700
 H                  3.95955300   -1.86067200    1.99089300
 F                  4.34628900    1.23914900   -0.20140100
 F                  5.35132200    0.03598400    1.31831500
 F                  3.60672700    1.21248100    1.84886600
 F                  5.02771000   -2.12635500   -0.22846100
 F                  3.93085600   -0.99662600   -1.73880300
 F                  3.01879500   -2.73037300   -0.78097400
83
13 (VPC220_a)
 Rh                -0.09783100   -0.96423300   -0.19682800
 F                 -1.14810800    4.18558200   -0.02953500
 F                 -2.59360100    3.04045600    1.12703600
 F                 -2.28212200    2.57691400   -0.96646000
 F                 -0.76999700    2.33145300    2.89258700
 F                  0.73551000    3.51123600    1.85033700
 F                  1.07215600    1.39581700    2.24488100
 O                 -1.13967400    0.67254900    0.69380300
 N                  0.09733500   -2.20105900    1.51206200
 N                 -1.85458300   -2.12940000   -0.21333300
 N                 -3.33156200   -0.39797100   -0.51918000
 C                  0.90346600    0.59271100   -1.17164900
 C                  1.91310900   -0.30397700   -0.66111000
 C                  1.68585700   -1.61681900   -1.26883000
 C                  0.60128100   -1.48845700   -2.20354900
 C                  0.11066500   -0.11838400   -2.15961600
 C                  0.57045700    1.96479000   -0.61800300
 H                  0.21915600    2.59721900   -1.44641100
 H                  1.48866700    2.44153900   -0.25142300
 C                  3.04987600    0.05316600    0.24716800
 H                  2.69089500    0.70540300    1.05019500
 H                  3.46685700   -0.84619600    0.72256900
 C                  2.48500900   -2.85164100   -1.00379700
 H                  2.86728300   -2.87319900    0.02876200
 H                  3.35232000   -2.89585600   -1.68572100
 H                  1.88523800   -3.76067400   -1.16290400
 C                  0.05064700   -2.55056700   -3.09608900
 H                  0.41241500   -3.55171800   -2.81862100
 H                  0.36399000   -2.35132400   -4.13791800
 H                 -1.05165500   -2.55384500   -3.07764900
 C                 -0.93461900    0.43521200   -3.06985000
 H                 -1.76452600   -0.27537700   -3.20143900
 H                 -0.49023200    0.61823500   -4.06647200
 H                 -1.34598700    1.38203000   -2.69982700
 C                  0.93215400   -1.97951200    2.54743100
 H                  1.46037300   -1.02325100    2.55463400
 C                  1.10290400   -2.92162600    3.56475700
 H                  1.78901500   -2.70805000    4.38971800
 C                  0.37992100   -4.12127400    3.50290400
 H                  0.49066500   -4.87938700    4.28559700
 C                 -0.49755600   -4.33434000    2.43151000
 H                 -1.08797600   -5.25280300    2.35683200
 C                 -0.62023900   -3.35046600    1.44388900
 C                 -1.52058700   -3.47224500    0.23320000
 H                 -0.97504000   -4.01916700   -0.56324400
 H                 -2.40189700   -4.08285000    0.48708900
 C                 -3.09832300   -1.71685900   -0.35322800
 C                 -4.26845500   -2.66842900   -0.34733300
 H                 -4.07278600   -3.53457500   -0.99876800
 H                 -5.18081800   -2.16004900   -0.68851800
 H                 -4.45218400   -3.04017100    0.67618300
 C                 -4.62496100    0.21416000   -0.43016800
 C                 -5.35545800    0.48271500   -1.60919300
 C                 -6.60715600    1.11515000   -1.48189200
 H                 -7.19118500    1.32888900   -2.38500700
 C                 -7.10481300    1.47705100   -0.22316500
 H                 -8.07904300    1.97354400   -0.14287900
 C                 -6.36147600    1.20510900    0.93349600
 H                 -6.75419100    1.48738700    1.91768600
 C                 -5.11151800    0.56384000    0.85250300
 C                 -4.80215400    0.11922500   -2.96464900
 H                 -3.93329500    0.75454800   -3.21391900
 H                 -5.56076400    0.25850700   -3.75171700
 H                 -4.45223300   -0.92738500   -3.00173500
 C                 -4.31084300    0.24211900    2.09132800
 H                 -4.21640200   -0.85126100    2.23266100
 H                 -4.79500500    0.65539500    2.99080200
 H                 -3.28486300    0.64097100    2.02500300
 C                 -0.52711300    1.90056500    0.52257800
 C                 -1.64856700    2.94872200    0.17593500
 C                  0.12452500    2.30711200    1.89133800
 H                 -2.52408200    0.19932000   -0.23678900
 C                  4.21041300    0.82279700   -0.43877200
 C                  5.18712900    1.32295900    0.68168800
 C                  4.96214000   -0.06905100   -1.48043200
 O                  3.67879200    1.93901100   -1.10031000
 H                  4.40280700    2.46186000   -1.48740300
 F                  6.14325900    2.12216800    0.16438100
 F                  4.51103400    2.04931500    1.59216400
 F                  5.78912700    0.30465800    1.32328400
 F                  5.41593400   -1.21556300   -0.93738500
 F                  4.13473500   -0.39133900   -2.49636200
 F                  6.01222100    0.58450200   -2.01795700
83
13a (VPC220_a2)
 Rh                 1.64124900    0.14374700    0.66795500
 N                  3.26528100    1.43761800    1.03821600
 N                  1.92884400    1.79629400   -0.64587400
 C                  0.79163300   -1.61426300    1.68026300
 C                  0.99951200   -0.56075900    2.63262300
 C                  0.21836500    0.59320500    2.21557700
 C                 -0.50589000    0.21967800    1.01594200
 C                 -0.14370500   -1.14375800    0.66400800
 C                  1.45626900   -2.95252600    1.75086400
 H                  2.50534500   -2.85272200    2.07156800
 H                  1.43981100   -3.48100500    0.78719200
 C                  1.84539800   -0.62787500    3.86239500
 H                  2.31852500    0.34307400    4.07834100
 H                  2.63452300   -1.39012200    3.77275100
 H                  1.21658700   -0.89336700    4.73351500
 C                  0.20642600    1.89349000    2.95654700
 H                 -0.36234500    1.79676600    3.89750900
 H                 -0.24699800    2.70148700    2.36850700
 H                  1.23490200    2.19382000    3.21239400
 C                 -1.35566600    1.13633000    0.17591600
 H                 -1.27816600    0.80783900   -0.87001500
 H                 -0.94467700    2.15532300    0.19076300
 C                 -0.51827800   -1.92376000   -0.56777500
 H                  0.32361200   -2.59602800   -0.78966400
 H                 -0.60298200   -1.24148600   -1.42697000
 C                  4.52189900    0.73816700    1.23567900
 H                  4.57670300    0.36676900    2.27653200
 H                  5.40362100    1.38874500    1.08062700
 C                  3.07494500    2.15634400   -0.10394600
 C                  1.12804600    2.44628100   -1.59610200
 C                  0.81342900    1.76449400   -2.80215900
 C                 -0.09141400    2.36215200   -3.69439800
 H                 -0.34091800    1.84208100   -4.62703100
 C                 -0.67154800    3.60637200   -3.40813700
 C                 -0.34340300    4.27287700   -2.22169200
 H                 -0.80381600    5.24142400   -1.99316400
 C                  0.55262000    3.71161600   -1.29298800
 H                 -1.38462400    4.05413600   -4.10972200
 C                  0.87559800    4.43704300   -0.00943800
 H                  1.04542600    3.73869200    0.82537800
 H                  1.79597300    5.04341200   -0.10641400
 H                  0.05862800    5.12255900    0.26950400
 C                  1.44310900    0.42990000   -3.10078500
 H                  2.53778300    0.45996400   -2.96042500
 H                  1.06513500   -0.34620100   -2.41302700
 H                  1.22396400    0.10416000   -4.12991800
 C                  4.04979100    3.13342300   -0.68373000
 H                  3.58081000    3.71431100   -1.49221900
 H                  4.42828400    3.81686300    0.09466500
 H                  4.91400000    2.59082800   -1.10902800
 N                  3.34718800   -0.84080400   -0.18914300
 C                  4.56024100   -0.44183900    0.28227500
 C                  3.27445200   -1.87438300   -1.05291900
 C                  5.73641000   -1.09545900   -0.10750700
 C                  4.40674000   -2.56935700   -1.48022100
 H                  2.27898200   -2.14387300   -1.41455900
 C                  5.66217600   -2.17466900   -0.99593900
 H                  6.69770900   -0.74982700    0.28582300
 H                  4.29750800   -3.39936900   -2.18447100
 H                  6.57171800   -2.69640500   -1.31265500
 C                 -2.86666300    1.24557900    0.50525900
 C                 -3.14298600    2.09355200    1.79094000
 C                 -3.59526000    1.87099400   -0.73979200
 O                 -3.39334900   -0.04119000    0.73768100
 H                 -4.35272300    0.01000400    0.90589100
 F                 -3.24749100    3.15466900   -0.92565900
 F                 -4.93308900    1.80563500   -0.59247000
 F                 -3.28541700    1.18256600   -1.85524700
 F                 -4.46652400    2.27913600    1.97190400
 F                 -2.55644600    3.30352000    1.73994000
 F                 -2.68424500    1.43974200    2.87266000
 H                  0.93693400   -3.59007700    2.48752100
 C                 -1.82929100   -2.77742800   -0.64642800
 C                 -2.11742300   -3.57144400    0.66825900
 C                 -1.65316100   -3.75783500   -1.85486200
 O                 -2.95637500   -2.03086100   -0.97811900
 H                 -3.07158500   -1.29720500   -0.33036800
 F                 -3.21918800   -4.33165800    0.56259300
 F                 -2.32571100   -2.70303800    1.68609200
 F                 -1.09379600   -4.37783300    1.02411000
 F                 -0.64134200   -4.63013900   -1.64769100
 F                 -2.76554000   -4.46638800   -2.09685600
 F                 -1.36337500   -3.05792100   -2.97183100
10
CF3COCF3 (VPC215_o)
 F                  2.34728400    0.67409800   -0.39498500
 F                  1.24200100   -1.15637000   -0.83061400
 F                  1.58006500   -0.54698300    1.24159400
 O                 -0.00011200    1.92247100    0.00007700
 C                  0.00000300    0.72261200   -0.00017500
 C                  1.33227600   -0.09897200   -0.00360000
 C                 -1.33227500   -0.09889000    0.00343200
 F                 -2.34717200    0.67409000    0.39499000
 F                 -1.24183800   -1.15643200    0.83072400
 F                 -1.58024100   -0.54709900   -1.24154900
17
CF3COPh (VPC221_e)
 C                 -0.73750000    0.80851100    0.00012100
 O                 -1.04258300    1.98823400    0.00034900
 C                 -1.90387200   -0.24047900   -0.00007900
 C                  0.66193100    0.31052200    0.00003900
 C                  1.00820800   -1.06139200    0.00019000
 C                  1.69004700    1.28332500   -0.00011800
 C                  2.35512300   -1.44336100    0.00014500
 H                  0.23768900   -1.83583200    0.00034200
 C                  3.03152200    0.89616400   -0.00018500
 H                  1.40849400    2.34119800   -0.00018700
 C                  3.36676700   -0.46976400   -0.00005600
 H                  2.61683000   -2.50726200    0.00028100
 H                  3.82090900    1.65616900   -0.00035500
 H                  4.41953800   -0.77517700   -0.00011400
 F                 -1.84190900   -1.03460400   -1.09490700
 F                 -1.84167500   -1.03512700    1.09439600
 F                 -3.09376600    0.37127300    0.00016600
10
CH2COHCF3 (VPC215_q)
 F                 -1.07323400   -0.61931400   -1.08859000
 F                 -1.11108800    1.27070700   -0.00043200
 F                 -1.07328000   -0.61855700    1.08900900
 O                  1.39563200   -1.23211600    0.00002700
 C                  0.92796800    0.04046500    0.00003900
 C                 -0.59146700    0.02768800   -0.00002300
 C                  1.64603200    1.17793100    0.00000500
 H                  2.74215500    1.15014800    0.00000900
 H                  1.14848300    2.15003600   -0.00006300
 H                  2.36752700   -1.21528600   -0.00017600
10
CH3COCF3 (VPC215_p)
 F                  1.36780600    1.06500000    0.00081200
 F                  0.92967100   -0.77207800   -1.09383800
 F                  0.92956400   -0.77357700    1.09290300
 O                 -1.25964800    1.46165000    0.00004800
 C                 -0.91639700    0.30058000    0.00006000
 C                  0.61386400   -0.03982800    0.00002700
 C                 -1.83438600   -0.89006600    0.00001300
 H                 -1.63097700   -1.51803000   -0.88612700
 H                 -2.88219100   -0.55581000   -0.00034800
 H                 -1.63151300   -1.51757700    0.88660300
63
I-Ir (VPC215_d)
 Ir                -1.03195100   -0.25849800   -0.02944300
 N                  0.04639100    1.42250700   -0.13716600
 N                  2.14257700    0.51115200    0.21602700
 C                 -2.18699100   -2.17827100   -0.19030400
 C                 -1.17774400   -2.08366600   -1.21830900
 C                  0.13710100   -2.06557200   -0.58101200
 C                 -0.07582700   -2.04630600    0.83458400
 C                 -1.52422900   -2.08719600    1.08039200
 C                 -3.64514400   -2.40265500   -0.44035900
 H                 -4.03190400   -1.76588200   -1.25273900
 H                 -4.25371200   -2.23830400    0.46247600
 H                 -3.79870300   -3.45375400   -0.74795500
 C                 -1.42461700   -2.13560100   -2.68954600
 H                 -0.65793000   -1.57324600   -3.24585600
 H                 -2.41600000   -1.73215500   -2.94861400
 H                 -1.38596900   -3.18747300   -3.03379000
 C                  1.43671200   -2.22395500   -1.29515800
 H                  1.62422400   -3.30231900   -1.46102400
 H                  2.27152900   -1.80897400   -0.71588600
 H                  1.41955500   -1.73672400   -2.28140500
 C                  0.96904200   -2.10785600    1.89514900
 H                  0.69352100   -1.49150500    2.76603700
 H                  1.94002800   -1.76472200    1.51505300
 H                  1.06696700   -3.15375500    2.24485300
 C                 -2.16170500   -2.14678400    2.43046300
 H                 -2.18066500   -3.19317500    2.79102800
 H                 -3.19955600   -1.77872800    2.41044200
 H                 -1.59702200   -1.55028900    3.16484100
 C                 -0.68955700    2.67717000   -0.27028900
 H                 -0.52936300    3.14064400   -1.26512200
 H                 -0.34937700    3.42777600    0.46964200
 C                  1.44111200    1.52729600   -0.15811500
 C                  3.53646000    0.45039200    0.13684500
 C                  4.27540900    0.42721700    1.35708500
 C                  5.66284500    0.22138800    1.31110100
 H                  6.22892300    0.20885900    2.25114600
 C                  6.32872600    0.03835200    0.08879600
 C                  5.60130800    0.09149800   -1.10548500
 H                  6.11834000   -0.03128600   -2.06600100
 C                  4.20933400    0.31019300   -1.11122100
 H                  7.41128000   -0.13402000    0.06965700
 C                  3.48121500    0.42876500   -2.43035300
 H                  2.39336500    0.31019300   -2.32128600
 H                  3.65560900    1.42265100   -2.88556300
 H                  3.84103400   -0.32421300   -3.15341000
 C                  3.56317200    0.68275600    2.66191800
 H                  3.14939900    1.70921000    2.69225900
 H                  2.70318100    0.00427400    2.79413000
 H                  4.24436900    0.56422900    3.52094800
 C                  2.05434300    2.84265800   -0.59749600
 H                  3.15070500    2.76855100   -0.57847700
 H                  1.73472500    3.11020200   -1.61953700
 H                  1.75471900    3.66882600    0.06943900
 N                 -2.54771700    1.18377600    0.08912700
 C                 -2.15340600    2.47157300   -0.07873600
 C                 -3.86061400    0.91461100    0.31346900
 C                 -3.07522600    3.52837100   -0.05494100
 C                 -4.82182500    1.91785700    0.35779200
 H                 -4.12524300   -0.13198500    0.45797800
 C                 -4.42608200    3.25295400    0.16293900
 H                 -2.71851700    4.55280600   -0.19973100
 H                 -5.86681900    1.65219500    0.54299600
 H                 -5.16209500    4.06327700    0.18943700
63
I-Rh (VPC215_c)
 Rh                -1.16314500   -0.30488700   -0.03682400
 N                 -0.08620000    1.37509300   -0.15620400
 N                  2.01323200    0.49408400    0.22803100
 C                 -2.29749900   -2.19968100   -0.22717800
 C                 -1.27931900   -2.10554600   -1.24613600
 C                  0.02356700   -2.08561700   -0.59749300
 C                 -0.20023600   -2.08477300    0.81588800
 C                 -1.64596900   -2.13287500    1.04928700
 C                 -3.75280300   -2.41400800   -0.49721000
 H                 -4.13728200   -1.73233800   -1.27366700
 H                 -4.36718200   -2.30458500    0.40956700
 H                 -3.90021400   -3.44553300   -0.86797100
 C                 -1.51682800   -2.13856800   -2.71798900
 H                 -0.74331400   -1.57657300   -3.26518300
 H                 -2.50541100   -1.72971600   -2.97942400
 H                 -1.48191000   -3.18731300   -3.07340500
 C                  1.33060700   -2.22412400   -1.30019000
 H                  1.53017500   -3.29958000   -1.47230800
 H                  2.15603700   -1.80588200   -0.71012800
 H                  1.31731300   -1.73108000   -2.28346500
 C                  0.83644500   -2.15208500    1.88275400
 H                  0.55712200   -1.53806400    2.75410100
 H                  1.81235300   -1.81361700    1.51131700
 H                  0.92656600   -3.19922200    2.23209200
 C                 -2.29225100   -2.20424900    2.39328300
 H                 -2.28486300   -3.24991400    2.75712300
 H                 -3.33987800   -1.86624800    2.36606700
 H                 -1.74847500   -1.59287600    3.13145900
 C                 -0.84737300    2.60619400   -0.33736100
 H                 -0.71822400    3.01957400   -1.36001000
 H                 -0.50351200    3.40491500    0.34910100
 C                  1.29791700    1.49671100   -0.17210100
 C                  3.40626600    0.44590100    0.15176500
 C                  4.14058600    0.41485600    1.37587600
 C                  5.52965500    0.22153400    1.33577700
 H                  6.09064100    0.20443500    2.27881200
 C                  6.20406700    0.05617100    0.11549000
 C                  5.48249500    0.11386400   -1.08198400
 H                  6.00558000    0.00243500   -2.04064000
 C                  4.08892700    0.32178900   -1.09392500
 H                  7.28812400   -0.10695100    0.10068300
 C                  3.36995000    0.43814200   -2.41833800
 H                  2.28116600    0.32211900   -2.31711800
 H                  3.54978000    1.42981300   -2.87600500
 H                  3.73315400   -0.31824100   -3.13624800
 C                  3.41989600    0.64953100    2.67993100
 H                  2.99250300    1.67007000    2.71783700
 H                  2.56830400   -0.04131100    2.80210100
 H                  4.09906700    0.53167700    3.54068900
 C                  1.90267600    2.81429900   -0.62128500
 H                  2.99974000    2.75434900   -0.59437000
 H                  1.58573400    3.07087200   -1.64684400
 H                  1.58812000    3.64179500    0.03741400
 N                 -2.69626700    1.11340900    0.11540900
 C                 -2.30632500    2.39427000   -0.09855900
 C                 -3.99742000    0.85222400    0.39184400
 C                 -3.22846100    3.45233200   -0.07570200
 C                 -4.96050700    1.85578600    0.44089800
 H                 -4.25911900   -0.18949300    0.57720600
 C                 -4.57180300    3.18353800    0.19351300
 H                 -2.87847800    4.47309000   -0.25898800
 H                 -5.99839900    1.59636800    0.67018600
 H                 -5.30660200    3.99510600    0.22130700
73
II-Ir (VPC217_b)
 N                  0.16867200    0.17161500   -1.41802400
 N                  2.22249700    0.44845300   -0.40971600
 C                 -1.79086400   -1.67241400    1.85292800
 C                 -1.63472900   -2.69849600    0.86120800
 C                 -0.20201500   -2.84633800    0.59183900
 C                  0.51909000   -1.91843100    1.43118700
 C                 -0.46979000   -1.16992800    2.18079600
 C                 -3.04764100   -1.22480700    2.53126600
 H                 -3.94771300   -1.65901500    2.06952600
 H                 -3.13962200   -0.12605900    2.53175300
 H                 -3.03088100   -1.55398500    3.58671700
 C                 -2.71241900   -3.53074900    0.24512000
 H                 -2.48521900   -3.76443600   -0.80743500
 H                 -3.69228100   -3.03069500    0.28312600
 H                 -2.80138600   -4.48873000    0.79122700
 C                  0.38929000   -3.87546900   -0.31178900
 H                  0.41629800   -4.84838800    0.21568500
 H                  1.41751100   -3.61980800   -0.60389300
 H                 -0.21578300   -4.00747100   -1.22318900
 C                  1.99254300   -1.87770100    1.66934700
 H                  2.33753900   -0.86299200    1.91080000
 H                  2.56199100   -2.23000500    0.80022700
 H                  2.23495000   -2.53866700    2.52333200
 C                 -0.19403800   -0.16565900    3.24511600
 H                 -0.27390400   -0.67574900    4.22540300
 H                 -0.92583200    0.65519800    3.23029800
 H                  0.81162400    0.26532400    3.15587300
 C                 -0.62794500    0.60692900   -2.56363600
 H                 -0.45826200   -0.04226200   -3.44816200
 H                 -0.35834400    1.63357300   -2.87225600
 C                  1.53089900    0.35337900   -1.51942100
 C                  3.61994600    0.31760900   -0.35583600
 C                  4.36943800    1.29245900    0.37122000
 C                  5.75552400    1.12436900    0.51439200
 H                  6.32495400    1.88524900    1.06217900
 C                  6.41573800    0.01089100   -0.02427300
 C                  5.67707100   -0.94967800   -0.72040700
 H                  6.18138400   -1.83200200   -1.13416400
 C                  4.28639100   -0.82188600   -0.90472400
 H                  7.49784100   -0.10765400    0.10439700
 C                  3.57077300   -1.91797100   -1.66103800
 H                  2.48395800   -1.91408200   -1.49307500
 H                  3.72533800   -1.82264000   -2.75187600
 H                  3.96127700   -2.90852800   -1.36946200
 C                  3.69648100    2.50311700    0.96653600
 H                  3.15330600    3.08791600    0.20322300
 H                  2.95284200    2.22264700    1.73326000
 H                  4.43704800    3.16882000    1.43904800
 C                  2.13689100    0.56315800   -2.88849800
 H                  3.22879600    0.65393900   -2.82025100
 H                  1.87885400   -0.25378100   -3.58248800
 H                  1.74831600    1.49957300   -3.32593300
 N                 -2.42059700   -0.03132700   -1.08044600
 C                 -2.08422100    0.58378400   -2.24147800
 C                 -3.72475300   -0.08931100   -0.70833300
 C                 -3.05866200    1.14798200   -3.07701700
 C                 -4.73798000    0.45235500   -1.49122500
 H                 -3.93916200   -0.57189700    0.24450000
 C                 -4.40199200    1.08222800   -2.70205000
 H                 -2.74975000    1.63600500   -4.00652400
 H                 -5.77506900    0.38498900   -1.14983200
 H                 -5.17853700    1.52096600   -3.33728700
 H                  1.24417800    1.35343400    0.59770700
 O                  0.56655600    1.88514700    1.15169700
 C                 -0.02642000    2.86610400    0.46153400
 C                 -1.30141300    3.30841500    1.16637700
 F                 -2.23926900    2.31660400    1.15539100
 F                 -1.06980100    3.60070200    2.46852000
 F                 -1.86752500    4.39044000    0.59775600
 C                  0.35790800    3.42537400   -0.70542600
 H                 -0.23599900    4.21875200   -1.16367800
 H                  1.27402500    3.10393600   -1.20718700
 Ir                -0.83402600   -0.85298000    0.01889400
73
III-Ir (VPC217_b2)
 N                 -0.33320800   -0.76005200    1.49660700
 N                 -2.25473800    0.06989800    0.57132000
 C                  2.17899700   -1.28810000   -1.88455100
 C                  1.87397400   -2.39365000   -0.96845300
 C                  0.45012800   -2.64168400   -1.03537200
 C                 -0.14252300   -1.66501900   -1.93920800
 C                  0.94496400   -0.85690200   -2.47712500
 C                  3.54827600   -0.77502200   -2.20017200
 H                  4.23046700   -0.88178100   -1.34215200
 H                  3.52687100    0.28499300   -2.49779400
 H                  3.98081600   -1.35341000   -3.03831400
 C                  2.88447500   -3.19299200   -0.20788700
 H                  2.43041300   -3.69843300    0.65865400
 H                  3.70664700   -2.55738200    0.15830100
 H                  3.32553700   -3.96842400   -0.86232000
 C                 -0.28008800   -3.73370300   -0.32382600
 H                 -0.25139600   -4.65430300   -0.93624700
 H                 -1.33627400   -3.47460100   -0.16105000
 H                  0.17709300   -3.96310300    0.65132500
 C                 -1.57202700   -1.58761200   -2.37600700
 H                 -1.85893400   -0.55004600   -2.61029500
 H                 -2.25531400   -1.96023500   -1.59884300
 H                 -1.72999600   -2.19438000   -3.28776200
 C                  0.75334200    0.26875100   -3.43989300
 H                  0.38264200   -0.12405000   -4.40397800
 H                  1.68868900    0.81820100   -3.61874400
 H                  0.00876700    0.98203300   -3.04883200
 C                  0.52005600   -1.10391700    2.62462500
 H                  0.76124800   -2.18746600    2.59654900
 H                  0.05484200   -0.90465900    3.60295400
 C                 -1.61561200   -0.48331300    1.63040100
 C                 -3.64761600    0.23221000    0.36492900
 C                 -4.10856800    1.53270500    0.02038200
 C                 -5.47747600    1.71134900   -0.23528500
 H                 -5.84251800    2.71186500   -0.49627100
 C                 -6.37534100    0.63729700   -0.14887300
 C                 -5.90329000   -0.63759300    0.17770400
 H                 -6.59946000   -1.48377700    0.22512100
 C                 -4.53599900   -0.87203200    0.42741600
 H                 -7.44210700    0.79515600   -0.34544400
 C                 -4.07712600   -2.27887100    0.72767600
 H                 -2.99508700   -2.40683700    0.57605900
 H                 -4.29485400   -2.56454800    1.77326800
 H                 -4.60142500   -3.00215700    0.08030600
 C                 -3.14579800    2.69100500   -0.05768600
 H                 -2.54847200    2.78244900    0.86695300
 H                 -2.41583600    2.56773900   -0.87898800
 H                 -3.68250200    3.63887000   -0.22316600
 C                 -2.35759000   -0.69826900    2.92222000
 H                 -3.41555800   -0.42433900    2.81788200
 H                 -2.28265400   -1.74408100    3.26087100
 H                 -1.91938300   -0.05402700    3.70501200
 N                  2.13392200    0.04786800    1.23645600
 C                  1.80308900   -0.31549000    2.50057300
 C                  3.24148700    0.78548400    1.01058200
 C                  2.61152700    0.03619800    3.58661000
 C                  4.09234900    1.16646200    2.04907900
 H                  3.42761000    1.08145000   -0.02413400
 C                  3.77663100    0.77996400    3.35910100
 H                  2.32156000   -0.26786700    4.59717900
 H                  4.98098200    1.76461200    1.82676300
 H                  4.42230800    1.06617900    4.19615000
 H                 -1.60334000    0.56787800   -0.06388500
 O                 -0.03083200    1.32918300   -0.47693600
 C                  0.41751100    2.42016700    0.13029500
 C                  1.05060400    3.39096300   -0.86293200
 F                  2.13416200    2.82396300   -1.47455800
 F                  0.18240300    3.71735800   -1.85555600
 F                  1.47475500    4.54591500   -0.30607000
 C                  0.34972700    2.72742100    1.44695800
 H                  0.74302500    3.67228800    1.82964100
 H                 -0.09416000    2.01993300    2.15318800
 Ir                 0.81499000   -0.64144400   -0.28123600
73
III-Rh (VPC217_a)
 N                 -0.24944000    0.95701400   -1.39567500
 N                 -2.15577200    0.00188500   -0.57257300
 C                  2.18981000    1.18972000    2.03743800
 C                  1.91543800    2.36353400    1.20719600
 C                  0.49515800    2.61328500    1.24897400
 C                 -0.12246300    1.57509100    2.05622200
 C                  0.94124000    0.72891800    2.56865200
 C                  3.54496700    0.64070400    2.34929400
 H                  4.26307900    0.84418400    1.53985300
 H                  3.51313600   -0.44621100    2.52350300
 H                  3.94028100    1.11771400    3.26621500
 C                  2.95057300    3.20041800    0.52643700
 H                  2.52277100    3.77837900   -0.30726700
 H                  3.77111200    2.58113200    0.12996300
 H                  3.39001900    3.91678300    1.24609800
 C                 -0.21501300    3.75624700    0.60194800
 H                 -0.26598900    4.60450800    1.31029200
 H                 -1.24643500    3.49023300    0.32863600
 H                  0.30645000    4.10579300   -0.30232000
 C                 -1.56397800    1.46158500    2.43741500
 H                 -1.86530700    0.40751400    2.54681700
 H                 -2.22255600    1.93002600    1.69232900
 H                 -1.74120700    1.96200200    3.40856500
 C                  0.71554500   -0.45972100    3.44105900
 H                  0.21218400   -0.15006800    4.37449900
 H                  1.65672700   -0.96690000    3.69743300
 H                  0.06357100   -1.18515500    2.92420900
 C                  0.61617000    1.41430100   -2.46971000
 H                  0.83339900    2.49610400   -2.34576600
 H                  0.17270000    1.29499900   -3.47175800
 C                 -1.51847300    0.65875800   -1.57379200
 C                 -3.54631200   -0.19640800   -0.38881300
 C                 -3.98867100   -1.52424000   -0.13366300
 C                 -5.35564000   -1.74213500    0.10087300
 H                 -5.70455900   -2.76377400    0.29322000
 C                 -6.27170700   -0.68035400    0.07914300
 C                 -5.81924900    0.62051100   -0.16059400
 H                 -6.52940000    1.45639800   -0.15746700
 C                 -4.45468400    0.89400000   -0.38471800
 H                 -7.33668400   -0.86856500    0.25791800
 C                 -4.02303400    2.32697400   -0.58729000
 H                 -2.94330600    2.46608500   -0.43018900
 H                 -4.25045600    2.68097600   -1.60959600
 H                 -4.55830900    2.99296500    0.11066000
 C                 -3.00886900   -2.67069300   -0.12596700
 H                 -2.40186500   -2.68938000   -1.04850600
 H                 -2.28819700   -2.59359500    0.70886800
 H                 -3.53258700   -3.63541800   -0.03127600
 C                 -2.24912800    0.95215700   -2.85788100
 H                 -3.30049500    0.64256700   -2.79237300
 H                 -2.19880700    2.02221200   -3.11526700
 H                 -1.78082500    0.38140000   -3.67939200
 N                  2.24134900    0.17246300   -1.16833500
 C                  1.91682700    0.64667600   -2.39531700
 C                  3.36364500   -0.55371600   -0.99702600
 C                  2.74785300    0.41970600   -3.49873000
 C                  4.23852600   -0.81520100   -2.05363700
 H                  3.54619700   -0.94157900    0.00796300
 C                  3.92856300   -0.31394800   -3.32558300
 H                  2.46270500    0.81044900   -4.48051100
 H                  5.13974100   -1.40942200   -1.87564900
 H                  4.59128500   -0.50391900   -4.17668800
 H                 -1.49649500   -0.52962100    0.02863300
 O                  0.06328000   -1.29819700    0.44218500
 Rh                 0.87655400    0.67368100    0.36110500
 C                  0.53393600   -2.32395800   -0.24781000
 C                  1.18217500   -3.36390000    0.66429900
 F                  2.25071500   -2.82942900    1.32935300
 F                  0.31506900   -3.78986500    1.61984600
 F                  1.63270000   -4.45982000    0.01634100
 C                  0.48259300   -2.52495300   -1.58716900
 H                  0.89807500   -3.42756500   -2.04162900
 H                  0.03475100   -1.76894900   -2.23852600
63
IV-Ir (VPC215_d2)
 Ir                 1.24468400   -0.20545700   -0.07793600
 N                 -0.53336000    0.70370500   -0.03070600
 N                 -2.81553900    0.80370600    0.32128200
 C                  3.19981000   -1.25565100    0.25395100
 C                  2.16729400   -1.72855500    1.14865200
 C                  1.12681600   -2.38153600    0.35352600
 C                  1.47487000   -2.20949700   -1.02447400
 C                  2.74839600   -1.47664500   -1.08771400
 C                  4.51353900   -0.69181700    0.69440200
 H                  4.39999000    0.04260600    1.50840000
 H                  5.06558500   -0.22276400   -0.13445700
 H                  5.14225700   -1.51494200    1.08164500
 C                  2.22221300   -1.70783600    2.64004100
 H                  1.21251500   -1.67512400    3.07888700
 H                  2.79756400   -0.84525300    3.01111000
 H                  2.71923900   -2.62842500    3.00346400
 C                  0.02437300   -3.20194700    0.94770800
 H                  0.46588300   -4.04846900    1.50516900
 H                 -0.64397100   -3.62319900    0.18226600
 H                 -0.58068400   -2.61906400    1.66166600
 C                  0.79402100   -2.78155700   -2.22419500
 H                  0.65883200   -2.02311600   -3.01283400
 H                 -0.18567400   -3.21684500   -1.98420900
 H                  1.43099000   -3.58168800   -2.64614400
 C                  3.48092700   -1.15499400   -2.34945100
 H                  4.06120000   -2.03686200   -2.68238500
 H                  4.18629800   -0.32067800   -2.21164300
 H                  2.78351400   -0.88867400   -3.15970100
 C                 -0.53765400    2.07692300    0.47619000
 H                 -0.90415400    2.10494900    1.52285300
 H                 -1.25377800    2.70074200   -0.09044400
 C                 -1.81392500    0.17337900   -0.20058700
 C                 -4.14319300    0.38557900    0.16591000
 C                 -4.70975700   -0.52118500    1.10184400
 C                 -6.06949600   -0.85825800    0.97593200
 H                 -6.51165300   -1.55645200    1.69813500
 C                 -6.85848200   -0.31971800   -0.05081400
 C                 -6.28578600    0.57181800   -0.96989900
 H                 -6.89733800    0.99571400   -1.77663800
 C                 -4.93156800    0.93945000   -0.87893000
 H                 -7.91713300   -0.59259700   -0.13364000
 C                 -4.29956100    1.89319500   -1.86199700
 H                 -3.80930400    2.73547400   -1.33838900
 H                 -3.50848000    1.39794700   -2.45725700
 H                 -5.04634700    2.30143600   -2.56310600
 C                 -3.84798100   -1.10341200    2.19505200
 H                 -3.09422200   -1.80390100    1.78679900
 H                 -3.28227300   -0.31214700    2.72086900
 H                 -4.45351900   -1.65646900    2.93222500
 C                 -1.94240500   -1.05687300   -1.05806200
 H                 -3.00217300   -1.27268900   -1.25805600
 H                 -1.40972200   -0.91143500   -2.01103400
 H                 -1.50208300   -1.92681700   -0.55618100
 N                  1.82156200    1.79999200    0.08884100
 C                  0.82634500    2.66991900    0.39997000
 C                  3.08880200    2.25996700   -0.07063300
 C                  1.09000600    4.03148700    0.60693100
 C                  3.41159600    3.60054000    0.11042400
 H                  3.84269900    1.52665500   -0.35526300
 C                  2.39641400    4.50484400    0.46775100
 H                  0.26422900    4.70183700    0.86449100
 H                  4.44592700    3.92756900   -0.03112900
 H                  2.62279500    5.56531300    0.62051200
63
IV-Rh (VPC215_c2)
 N                  0.34660800    0.70693700    0.13394000
 N                  2.60579300    0.79638700   -0.36484000
 C                 -3.19107600   -1.35648500   -0.50175400
 C                 -1.99390500   -1.81464000   -1.18414600
 C                 -1.10330400   -2.40927300   -0.19868700
 C                 -1.71843100   -2.24295200    1.08470700
 C                 -3.00748700   -1.57509900    0.89968900
 C                 -4.39589600   -0.80399000   -1.19328000
 H                 -4.12940600   -0.01848400   -1.91979400
 H                 -5.13228100   -0.39463200   -0.48593500
 H                 -4.89201600   -1.61627400   -1.75613900
 C                 -1.76979900   -1.80304500   -2.65767800
 H                 -0.69761500   -1.74523300   -2.90291700
 H                 -2.29290200   -0.96327100   -3.14126100
 H                 -2.16468500   -2.74161400   -3.09451400
 C                  0.13438400   -3.17493500   -0.54014300
 H                 -0.14942300   -4.09772700   -1.07928400
 H                  0.70425200   -3.46647300    0.35248600
 H                  0.79734700   -2.59929400   -1.20575700
 C                 -1.22219800   -2.73221100    2.40430000
 H                 -1.23549800   -1.93025500    3.16142500
 H                 -0.20457100   -3.14386200    2.34315800
 H                 -1.89405100   -3.53247800    2.76839700
 C                 -3.97352200   -1.28328800    2.00083200
 H                 -4.50356700   -2.21090300    2.29021100
 H                 -4.73386000   -0.54622900    1.69997500
 H                 -3.45722900   -0.90432900    2.89796700
 C                  0.28775500    2.04866100   -0.44425600
 H                  0.61431400    2.03190400   -1.50586800
 H                  1.00582800    2.72399200    0.05821700
 C                  1.63391100    0.20658800    0.26085800
 C                  3.94043900    0.40676600   -0.18615100
 C                  4.52506300   -0.53255500   -1.07843000
 C                  5.88528400   -0.85595800   -0.92381100
 H                  6.33905700   -1.58149400   -1.61106600
 C                  6.66138600   -0.26569700    0.08383700
 C                  6.07709400    0.67268300    0.94723500
 H                  6.68231400    1.14896000    1.72923700
 C                  4.72150700    1.02700800    0.82782000
 H                  7.72060300   -0.52819700    0.18980300
 C                  4.09392600    2.05944500    1.73253500
 H                  3.61797600    2.86454200    1.14171800
 H                  3.29451800    1.62809100    2.36442300
 H                  4.84358900    2.51262500    2.40227700
 C                  3.68468200   -1.15643800   -2.16526800
 H                  2.93677000   -1.85913300   -1.75063200
 H                  3.11281700   -0.38688800   -2.71591600
 H                  4.30688100   -1.71862500   -2.88133200
 C                  1.84852600   -0.93675500    1.22303200
 H                  2.45408900   -0.57152200    2.07096900
 H                  0.90137400   -1.31653500    1.61964600
 H                  2.42111200   -1.75172900    0.75390700
 N                 -2.06836300    1.71709800   -0.03725800
 C                 -1.09428600    2.60661300   -0.35513300
 C                 -3.34647500    2.13966800    0.10919000
 C                 -1.39440200    3.96000700   -0.57213300
 C                 -3.70808700    3.47038900   -0.08394800
 H                 -4.08245500    1.38698900    0.39631400
 C                 -2.71472800    4.39795000   -0.44115100
 H                 -0.58821900    4.65285200   -0.83249800
 H                 -4.75165400    3.77113600    0.04821900
 H                 -2.96851400    5.45110800   -0.60223800
 Rh                -1.40500700   -0.25343800    0.15078900
63
V-Ir (VPC215_r)
 Ir                 1.29121800   -0.17639800   -0.07459400
 N                 -0.54001300    0.84405100   -0.28532300
 N                 -2.80584300    0.85044900    0.24653700
 C                  3.13241700   -1.31583900    0.33977200
 C                  2.06677400   -1.84270900    1.15847200
 C                  1.05476500   -2.40774600    0.28366000
 C                  1.46531700   -2.18891300   -1.07534000
 C                  2.74298600   -1.48204700   -1.04518100
 C                  4.46549300   -0.86450700    0.84916600
 H                  4.37749400   -0.24497400    1.75644500
 H                  5.03343000   -0.30344600    0.09074600
 H                  5.06820400   -1.75340300    1.11461900
 C                  2.05657200   -1.91371800    2.65075800
 H                  1.03018100   -1.87083600    3.04923100
 H                  2.64006200   -1.09375900    3.09884500
 H                  2.50683600   -2.86918300    2.98520800
 C                 -0.09494500   -3.22921900    0.78332900
 H                  0.29805100   -4.11590700    1.31457300
 H                 -0.73462200   -3.59998300   -0.03165600
 H                 -0.72123700   -2.67478500    1.50274500
 C                  0.82207600   -2.70519200   -2.32420600
 H                  0.73129600   -1.91798800   -3.09168000
 H                 -0.17821700   -3.12183300   -2.13720200
 H                  1.44608300   -3.51121400   -2.75472200
 C                  3.56619000   -1.13316100   -2.24280000
 H                  4.22495800   -1.98260800   -2.50931200
 H                  4.20724300   -0.25732100   -2.05272900
 H                  2.93069200   -0.91367900   -3.11555600
 C                 -0.46539200    2.21002200   -0.05848300
 C                 -1.75692900    0.25877100   -0.34577500
 C                 -4.17208800    0.41081800    0.19908000
 C                 -4.67515500   -0.32509900    1.29543000
 C                 -6.01940400   -0.73690600    1.24304900
 H                 -6.43461400   -1.31108500    2.07945600
 C                 -6.82171000   -0.42547000    0.13681500
 C                 -6.29746700    0.30967000   -0.93503800
 H                 -6.93238000    0.55700400   -1.79370100
 C                 -4.96044300    0.74891000   -0.92431400
 H                 -7.86647800   -0.75604300    0.11113800
 C                 -4.38457200    1.54791900   -2.06694400
 H                 -3.88622400    2.46565200   -1.70696000
 H                 -3.62348300    0.97062500   -2.62461300
 H                 -5.17228500    1.83679700   -2.78068000
 C                 -3.78878500   -0.66016300    2.46941400
 H                 -2.90425300   -1.24284000    2.15283100
 H                 -3.40599900    0.25235400    2.96311700
 H                 -4.33584500   -1.25007000    3.22171800
 C                 -1.96570200   -1.00396500   -1.10912300
 H                 -3.03390500   -1.20265000   -1.26854900
 H                 -1.44321500   -0.94386700   -2.07457200
 H                 -1.54693700   -1.84805700   -0.54709700
 N                  1.83534500    1.76029600    0.14677600
 C                  0.80607100    2.72070600    0.13956600
 C                  3.12736900    2.20057900    0.30146900
 C                  1.11940600    4.11234400    0.29961400
 C                  3.45902300    3.52779500    0.45747000
 H                  3.89613100    1.42923000    0.28657300
 C                  2.42348300    4.51577900    0.46047200
 H                  0.29228600    4.83011100    0.28979400
 H                  4.51087800    3.80700000    0.57124500
 H                  2.67070100    5.57576400    0.58482500
 H                 -2.58856900    1.63617500    0.86423900
 H                 -1.33859400    2.85195500   -0.20252900
63
V-Rh (VPC215_r2)
 N                 -0.34666100    0.90198800   -0.41979300
 N                 -2.58673000    0.92551900    0.23561700
 C                  3.06071100   -1.45916200    0.60170300
 C                  1.83076700   -2.03669700    1.07896800
 C                  1.05049800   -2.44678700   -0.06959900
 C                  1.78723700   -2.11492800   -1.25901700
 C                  3.02652300   -1.47728900   -0.84738300
 C                  4.21207700   -1.06730800    1.47570400
 H                  3.90379800   -0.38817600    2.28842700
 H                  5.02244600   -0.58651300    0.90670400
 H                  4.63760500   -1.97288200    1.94709300
 C                  1.46826600   -2.26977200    2.50916600
 H                  0.37761700   -2.23813400    2.66387500
 H                  1.93770000   -1.52605500    3.17293700
 H                  1.81955000   -3.27110500    2.82960200
 C                 -0.19067100   -3.27855300    0.02795000
 H                  0.08067100   -4.28396200    0.40204900
 H                 -0.68943600   -3.41136100   -0.94232000
 H                 -0.91687200   -2.85765500    0.74169100
 C                  1.42716600   -2.44798900   -2.67252600
 H                  1.62181800   -1.60106200   -3.35154800
 H                  0.36943000   -2.73540400   -2.77596700
 H                  2.03851900   -3.30052300   -3.02692700
 C                  4.12590200   -1.05175700   -1.76619100
 H                  4.82200900   -1.89517800   -1.94043200
 H                  4.71427100   -0.21987000   -1.34735400
 H                  3.73223100   -0.73495900   -2.74524100
 C                 -0.19988100    2.24406600   -0.15636300
 C                 -1.58084000    0.35929300   -0.45069500
 C                 -3.94445600    0.45577900    0.23787700
 C                 -4.33870200   -0.45058300    1.24843800
 C                 -5.66819000   -0.91057200    1.23038900
 H                 -5.99935700   -1.61712800    2.00027200
 C                 -6.56334400   -0.47524700    0.24364700
 C                 -6.14986900    0.43672300   -0.73670900
 H                 -6.85909200    0.78500200   -1.49652100
 C                 -4.83021700    0.92585200   -0.75742200
 H                 -7.59531000   -0.84476400    0.24315300
 C                 -4.38101000    1.93163000   -1.78882600
 H                 -3.93098300    2.82080200   -1.31193900
 H                 -3.61371100    1.51396800   -2.46655100
 H                 -5.22885500    2.26286700   -2.40912400
 C                 -3.36001400   -0.90106600    2.30466200
 H                 -2.47245300   -1.38476300    1.85811900
 H                 -2.98550600   -0.04679400    2.89849000
 H                 -3.82732200   -1.61951500    2.99635800
 C                 -1.87672800   -0.81417900   -1.32084700
 H                 -2.51591600   -0.48250600   -2.15893300
 H                 -0.94266400   -1.20618400   -1.73510300
 H                 -2.43364400   -1.59833700   -0.78601600
 N                  2.06894100    1.67831300    0.15039100
 C                  1.09364200    2.68498300    0.11152300
 C                  3.36436500    2.04631400    0.37886900
 C                  1.45983300    4.05446400    0.31936800
 C                  3.75681300    3.35567900    0.58149800
 H                  4.09795600    1.23938500    0.38949100
 C                  2.77494400    4.39059300    0.55550100
 H                  0.67071100    4.81322900    0.28592500
 H                  4.81410700    3.57914600    0.75367200
 H                  3.06564700    5.43437900    0.71707900
 H                 -2.33519000    1.67375900    0.88562900
 H                 -1.03906000    2.93567800   -0.28638600
 Rh                 1.41292300   -0.21949000   -0.12092900
73
VI-Ir (VPC219_a)
 Ir                -1.43664500    1.04677400   -0.25988100
 N                  0.38801400    0.63325100   -1.19062600
 N                  2.61890800    0.51828800   -0.56155000
 C                 -3.12650200    1.30498500    1.12442400
 C                 -1.90995500    1.69038600    1.80565400
 C                 -1.34430200    2.83858700    1.12319700
 C                 -2.17901100    3.13752700   -0.00793800
 C                 -3.28117800    2.17404000   -0.02115600
 C                 -4.08685600    0.27007200    1.62486700
 H                 -3.58227300   -0.68450800    1.84831700
 H                 -4.89967800    0.07773100    0.90792400
 H                 -4.55400600    0.62699300    2.56131000
 C                 -1.40034100    1.09394500    3.07557600
 H                 -0.30535400    1.17512600    3.15485500
 H                 -1.67885300    0.03317400    3.16545700
 H                 -1.84066500    1.63369600    3.93719800
 C                 -0.21306700    3.65534500    1.66591000
 H                 -0.55972700    4.19051100    2.56983100
 H                  0.14285400    4.41052200    0.95124500
 H                  0.64077400    3.02911800    1.96967400
 C                 -2.04410900    4.28567900   -0.95599700
 H                 -2.26388800    3.98076700   -1.99229200
 H                 -1.03617400    4.72787300   -0.93221800
 H                 -2.76464500    5.08095500   -0.68384300
 C                 -4.42967400    2.19441100   -0.97774500
 H                 -5.20723200    2.89494000   -0.61736000
 H                 -4.89624500    1.20201600   -1.08016000
 H                 -4.11228100    2.52957000   -1.97817600
 C                  0.46250600   -0.59084700   -1.82614000
 C                  1.54072700    1.25649300   -0.84187600
 C                  3.91861900    1.04932200   -0.25921500
 C                  4.27490100    1.21034900    1.09893600
 C                  5.54586600    1.74300500    1.38158800
 H                  5.84540700    1.88292300    2.42671400
 C                  6.42231500    2.09336300    0.34548400
 C                  6.05001000    1.90452300   -0.99217000
 H                  6.74701400    2.16318100   -1.79769000
 C                  4.78984900    1.37210800   -1.32370500
 H                  7.40822400    2.50939500    0.58288900
 C                  4.39588800    1.12684300   -2.75983700
 H                  4.05415100    0.08694200   -2.90908400
 H                  3.56622000    1.78298000   -3.08162000
 H                  5.24555400    1.31218800   -3.43585200
 C                  3.31734000    0.81807100    2.19603000
 H                  2.35081400    1.34480800    2.09945600
 H                  3.08609500   -0.26131500    2.16179600
 H                  3.73570900    1.04917100    3.18821800
 C                  1.64640500    2.74167900   -0.87083700
 H                  2.24922200    3.03056300   -1.75101700
 H                  0.64979500    3.18032800   -0.98477100
 H                  2.16096700    3.14065500    0.01592600
 N                 -1.79166000   -0.73169300   -1.18298200
 C                 -0.71081400   -1.33122700   -1.84802900
 C                 -2.98317600   -1.40282900   -1.14981600
 C                 -0.85125900   -2.63208800   -2.42226300
 C                 -3.15687300   -2.65721700   -1.69930400
 H                 -3.80602400   -0.89232900   -0.64913800
 C                 -2.05534700   -3.29905400   -2.33715400
 H                  0.02082600   -3.08157900   -2.90573000
 H                 -4.13534400   -3.14162400   -1.63049200
 H                 -2.16608100   -4.30535700   -2.75487400
 H                  2.45524100   -0.48811600   -0.42803600
 H                  1.37009500   -0.88503800   -2.35711900
 C                  0.99662200   -3.09532000    0.50222700
 C                  0.85767900   -4.58954500    0.11017100
 C                  0.18730700   -2.60870100    1.73335700
 O                  1.72917600   -2.34442300   -0.11416200
 F                  0.64177500   -1.41295200    2.13891100
 F                 -1.12244600   -2.47827700    1.42790600
 F                  0.28995000   -3.47953900    2.75527300
 F                 -0.42056100   -5.01016600    0.20167200
 F                  1.60457800   -5.34678900    0.94250500
 F                  1.29109200   -4.78836900   -1.14032400
73
VII-Ir (VPC218_i2)
 Ir                 1.47565700   -0.76828800   -0.17746300
 N                 -0.42930500   -0.09337900   -0.42476000
 N                 -2.74204700   -0.24953800   -0.31518000
 C                  3.13346200   -2.15189600   -0.57519500
 C                  3.52194600   -1.30204400    0.50982900
 C                  2.54770700   -1.46820200    1.56896600
 C                  1.60645300   -2.51675300    1.18028800
 C                  1.96247700   -2.93342600   -0.14247300
 C                  3.83789500   -2.34727200   -1.87745000
 H                  4.50320300   -1.50453400   -2.11931100
 H                  3.12016500   -2.47230400   -2.70426300
 H                  4.45772300   -3.26265900   -1.83038400
 C                  4.71527600   -0.40399400    0.59622600
 H                  4.44174000    0.61087400    0.92936800
 H                  5.25150800   -0.33058900   -0.36188800
 H                  5.42309300   -0.81482400    1.33924800
 C                  2.60635900   -0.80656700    2.90285500
 H                  3.29588700   -1.38327100    3.55011900
 H                  1.62244500   -0.77996800    3.39140300
 H                  2.99468800    0.22046400    2.83013300
 C                  0.57538000   -3.09749600    2.09665100
 H                 -0.03674200   -3.86417200    1.59925200
 H                 -0.09382800   -2.31923000    2.49793500
 H                  1.07864400   -3.57855800    2.95515000
 C                  1.39839200   -4.06293100   -0.93657200
 H                  2.14741700   -4.87706000   -0.96136800
 H                  1.20644000   -3.76938000   -1.98149200
 H                  0.47249900   -4.46528800   -0.50406000
 C                 -0.57461400    1.36537800   -0.61393500
 H                 -1.42925700    1.54452200   -1.28978400
 C                 -1.59077900   -0.83843400   -0.47134600
 C                 -3.98177700   -0.92270400   -0.39410500
 C                 -4.51212800   -1.53579900    0.76900300
 C                 -5.78280500   -2.13442000    0.68535800
 H                 -6.20584100   -2.61076100    1.57855000
 C                 -6.50722700   -2.12764400   -0.51489600
 C                 -5.96763400   -1.51298200   -1.65413500
 H                 -6.53402500   -1.50447100   -2.59364600
 C                 -4.70372700   -0.89719600   -1.61374500
 H                 -7.49627000   -2.59835200   -0.56178600
 C                 -4.10472100   -0.22824600   -2.82598200
 H                 -3.83701400    0.82269100   -2.60832400
 H                 -3.16993900   -0.72789600   -3.14395500
 H                 -4.80474900   -0.24123900   -3.67738100
 C                 -3.71406900   -1.55022300    2.05082500
 H                 -2.89350500   -2.29184700    2.00231700
 H                 -3.24028900   -0.57228900    2.24350200
 H                 -4.34829300   -1.81546200    2.91264900
 C                 -1.47144700   -2.30457000   -0.77647600
 H                 -1.09885700   -2.84515400    0.10433900
 H                 -2.45632500   -2.71991000   -1.03508400
 H                 -0.76991200   -2.46745000   -1.60668900
 N                  1.77212300    1.06042500   -1.15239300
 C                  0.67544400    1.84916800   -1.31243600
 C                  2.93891500    1.38893400   -1.75533400
 C                  0.72463100    2.96540600   -2.15667300
 C                  3.05865600    2.51138800   -2.57005400
 H                  3.78069300    0.71771600   -1.58757600
 C                  1.92441000    3.30442800   -2.79000000
 H                 -0.17454500    3.55925800   -2.32242200
 H                  4.02010800    2.73669500   -3.04034200
 H                  1.96828100    4.17217400   -3.45623000
 C                 -1.02666500    2.17521400    0.71011000
 C                 -1.05984900    3.72330200    0.44422900
 C                 -0.10278900    1.87582200    1.93817400
 O                 -2.32034600    1.85699500    1.07058400
 F                 -0.29687600    0.61252300    2.36728600
 F                  1.21296000    2.02973900    1.65225900
 F                 -0.37927200    2.68718000    2.97722100
 F                 -1.71025900    4.37070100    1.42047700
 F                  0.17023500    4.27669600    0.34242100
 F                 -1.73082700    3.97458700   -0.70747100
 H                 -2.62007600    1.05168500    0.49836800
73
VIII-Ir (VPC218_g)
 N                 -0.67130400    0.53612900   -0.66399500
 N                  1.22956200    1.28409300    0.07328900
 C                  1.12686300   -3.00098100   -0.19162400
 C                  0.79877100   -2.50379200   -1.50217000
 C                  1.86505500   -1.59595100   -1.92619800
 C                  2.84762000   -1.55501600   -0.86125000
 C                  2.39917800   -2.40822800    0.21644300
 C                  0.32730100   -3.97583600    0.61322500
 H                 -0.73936400   -3.94685400    0.34116100
 H                  0.41002300   -3.77394700    1.69320300
 H                  0.69825300   -5.00291600    0.43813800
 C                 -0.39805800   -2.85678100   -2.32695800
 H                 -0.78764200   -1.97667000   -2.86432800
 H                 -1.20971500   -3.27571400   -1.71206100
 H                 -0.12173800   -3.61360700   -3.08507300
 C                  1.97628400   -0.97281300   -3.28218600
 H                  2.31273100   -1.73024000   -4.01533300
 H                  2.70544400   -0.14912100   -3.29176300
 H                  1.00608000   -0.58135200   -3.62840400
 C                  4.11180300   -0.75694200   -0.86559100
 H                  4.36791600   -0.40241100    0.14514400
 H                  4.03323000    0.12377400   -1.52057600
 H                  4.94690700   -1.38412600   -1.22943400
 C                  3.17179500   -2.74297600    1.45346500
 H                  3.84364200   -3.60101900    1.26000600
 H                  2.51054700   -3.02988100    2.28656200
 H                  3.79765700   -1.89847300    1.78284100
 C                 -1.91849800   -0.00313400   -0.12481800
 H                 -2.00676300   -0.97477300   -0.64418700
 C                  0.00245600    1.65921800   -0.20860500
 C                  2.39337900    2.07308200    0.19694400
 C                  3.08326000    2.07523400    1.43535900
 C                  4.28470000    2.79703400    1.52946700
 H                  4.82344300    2.81159400    2.48446700
 C                  4.79676200    3.48981000    0.42301000
 C                  4.11031600    3.46369700   -0.79716700
 H                  4.51865300    3.99312300   -1.66648100
 C                  2.90267900    2.75408600   -0.94001100
 H                  5.73778300    4.04501500    0.51089400
 C                  2.18924700    2.72225100   -2.26989700
 H                  1.64067500    1.77925900   -2.41812600
 H                  1.44987600    3.54102000   -2.35503300
 H                  2.90432200    2.84522800   -3.09993600
 C                  2.53902300    1.29800000    2.60370600
 H                  1.47423900    1.52634800    2.78429600
 H                  2.59662800    0.21332200    2.39905100
 H                  3.10751300    1.50401400    3.52435200
 C                 -0.49476400    3.06442700   -0.09857900
 H                  0.32242400    3.76618400   -0.32447300
 H                 -1.34356500    3.24723700   -0.77106800
 H                 -0.81752900    3.26367700    0.93664400
 N                 -0.38432500   -0.70462200    1.57746500
 C                 -1.69155400   -0.39515900    1.33274700
 C                 -0.00865200   -1.12259200    2.80452300
 C                 -2.65942300   -0.56582900    2.32664200
 C                 -0.92247200   -1.27926000    3.84705300
 H                  1.05310400   -1.34030300    2.93890700
 C                 -2.27267600   -1.00636700    3.59926400
 H                 -3.70848500   -0.36527400    2.11488900
 H                 -0.57308800   -1.61767500    4.82685100
 H                 -3.02398400   -1.13474500    4.38550100
 Ir                 0.91965400   -0.80961100   -0.13663600
 C                 -3.18941800    0.79560100   -0.64047500
 C                 -4.26381400   -0.24395600   -1.11917500
 C                 -3.84931700    1.81468900    0.36776700
 F                 -3.77627000   -0.94361100   -2.16400300
 F                 -5.39073000    0.36416200   -1.52375100
 F                 -4.58183500   -1.13514500   -0.15336600
 F                 -4.35096900    2.86958400   -0.28307000
 F                 -4.85988900    1.25600800    1.07488700
 F                 -2.95124700    2.27367700    1.26678700
 O                 -2.80492500    1.51635800   -1.77468000
 H                 -1.86929300    1.24815400   -1.94233500
80
IX-Ir (VPC219_c)
 Ir                 1.70212400   -0.79439600   -0.28802300
 N                 -0.28852500   -0.45057600   -0.83019300
 N                 -2.51564500   -0.93362500   -0.30550200
 C                  3.55989000   -1.03078300    0.85695100
 C                  2.45362100   -1.57478500    1.62132100
 C                  1.90401900   -2.70403400    0.89238100
 C                  2.63155800   -2.83066400   -0.33856000
 C                  3.64881500   -1.77663300   -0.37420200
 C                  4.47859700    0.04689100    1.34319200
 H                  3.92151300    0.92236300    1.71668900
 H                  5.17345200    0.38431500    0.55906000
 H                  5.08879400   -0.34121000    2.17964100
 C                  2.03887000   -1.13248800    2.98517200
 H                  0.97210800   -1.33022600    3.16920600
 H                  2.22421100   -0.05753400    3.13463400
 H                  2.62386200   -1.68598600    3.74597200
 C                  0.86631200   -3.62983700    1.44838700
 H                  1.29647200   -4.19159700    2.29816800
 H                  0.51869500   -4.36282000    0.70707500
 H                 -0.00787200   -3.07914800    1.83177400
 C                  2.49733000   -3.90026900   -1.37537500
 H                  2.46041500   -3.47445800   -2.39190500
 H                  1.59925600   -4.51800600   -1.22403600
 H                  3.37635800   -4.57119700   -1.33054400
 C                  4.67583000   -1.62076100   -1.44920400
 H                  5.52050900   -2.31239100   -1.26613800
 H                  5.08306900   -0.59818900   -1.48394000
 H                  4.25668700   -1.85850000   -2.44024600
 C                 -0.57505000    0.87042700   -1.15152900
 C                 -1.30470600   -1.33960400   -0.69218700
 C                 -3.69423600   -1.75333400   -0.33389100
 C                 -4.15309700   -2.31362400    0.88019000
 C                 -5.30712200   -3.11701200    0.83391200
 H                 -5.67941600   -3.56856700    1.76085400
 C                 -5.97842800   -3.34064300   -0.37578900
 C                 -5.51859200   -2.74889500   -1.55960000
 H                 -6.06211400   -2.90561200   -2.49862000
 C                 -4.37046500   -1.93465500   -1.56234300
 H                 -6.87519300   -3.97073300   -0.39365700
 C                 -3.90390700   -1.24907200   -2.82367500
 H                 -3.73418500   -0.17105400   -2.65339200
 H                 -2.95080600   -1.66527500   -3.19923600
 H                 -4.64963300   -1.35949400   -3.62686100
 C                 -3.42692400   -2.04939900    2.17540900
 H                 -2.38038400   -2.40149800    2.13377300
 H                 -3.38479000   -0.96851100    2.39540600
 H                 -3.92452100   -2.55704400    3.01672500
 C                 -1.10539200   -2.76624800   -1.08051500
 H                 -1.58229900   -2.93757100   -2.06221400
 H                 -0.03683000   -2.97165200   -1.19350800
 H                 -1.57536500   -3.45809000   -0.36526300
 N                  1.76285300    1.10724000   -0.99948800
 C                  0.53410200    1.69591100   -1.32668300
 C                  2.90267300    1.85577200   -1.12331500
 C                  0.49405300    3.04047200   -1.81237100
 C                  2.89750500    3.16154600   -1.56808600
 H                  3.83417400    1.35356100   -0.85900400
 C                  1.65712800    3.77025300   -1.92339200
 H                 -0.47614300    3.46888200   -2.07781500
 H                  3.84324600    3.70520400   -1.65132300
 H                  1.63012000    4.80511200   -2.28074900
 H                 -2.61807000    0.00636100    0.12480700
 H                 -1.56995600    1.14488900   -1.50717700
 C                 -1.84888200    2.23639800    1.05455700
 C                 -0.83238000    1.64990200    2.08534500
 O                 -2.88000000    1.57838700    0.85451800
 F                 -1.02027100    0.32388100    2.23164500
 F                  0.46776500    1.83965600    1.76888500
 F                 -1.04190700    2.23183300    3.29026200
 C                 -1.66087000    3.60324200    0.53900300
 C                 -0.57032100    4.43968600    0.87890800
 C                 -2.64455400    4.08885800   -0.36027400
 C                 -0.47708400    5.72744100    0.33773500
 H                  0.20667900    4.09753300    1.56481000
 C                 -2.53700000    5.36806000   -0.90626100
 H                 -3.48333000    3.43546800   -0.61913500
 C                 -1.45224700    6.19426200   -0.55590300
 H                  0.37036600    6.36628000    0.60928900
 H                 -3.29939800    5.72980600   -1.60526800
 H                 -1.36853400    7.20013500   -0.98290500
80
X-Ir (VPC219_c2)
 Ir                 1.91665800   -0.22617100   -0.26269000
 N                 -0.01580800   -0.54573800   -1.00806000
 N                 -1.99752600   -1.59554800   -0.36287800
 C                  3.83007700    0.06207300    0.79757500
 C                  3.09737200   -0.96485200    1.49870100
 C                  2.90843800   -2.08809700    0.60575600
 C                  3.49659700   -1.75172700   -0.66427300
 C                  4.05611400   -0.40653100   -0.55575200
 C                  4.38562200    1.29970000    1.43328200
 H                  3.61811300    1.85413200    1.99823600
 H                  4.83356100    1.97974100    0.69239700
 H                  5.18496100    1.02176200    2.14499700
 C                  2.73264300   -0.94607200    2.94701500
 H                  1.77216600   -1.45274300    3.13471300
 H                  2.67752100    0.07979100    3.34239200
 H                  3.50713200   -1.48443800    3.52835600
 C                  2.39723000   -3.42280900    1.05323800
 H                  3.14422100   -3.88550300    1.72575300
 H                  2.23573700   -4.11582700    0.21567700
 H                  1.45894000   -3.33722400    1.62461100
 C                  3.64666700   -2.64018100   -1.85860200
 H                  3.44115600   -2.09705100   -2.79577700
 H                  2.97882000   -3.51421600   -1.81309200
 H                  4.68531800   -3.01911500   -1.91467800
 C                  4.84711900    0.28976200   -1.61661800
 H                  5.91709900    0.01928800   -1.53050700
 H                  4.77109800    1.38543500   -1.53032700
 H                  4.50587700    0.00131000   -2.62368900
 C                 -0.67906100    0.58516200   -1.43753600
 C                 -0.71914700   -1.67388900   -0.74485200
 C                 -2.83043900   -2.73512600   -0.09657600
 C                 -2.75754600   -3.36234400    1.16724400
 C                 -3.58127900   -4.48360600    1.38494500
 H                 -3.54028000   -4.99427500    2.35416200
 C                 -4.45027000   -4.94283000    0.38692500
 C                 -4.52118300   -4.28499600   -0.84890400
 H                 -5.21227900   -4.63988200   -1.62228000
 C                 -3.71196800   -3.16553200   -1.11402900
 H                 -5.08302200   -5.81776200    0.57587000
 C                 -3.78865600   -2.42379500   -2.42566300
 H                 -4.11017300   -1.37764900   -2.26752700
 H                 -2.80683700   -2.38034300   -2.93146900
 H                 -4.50575200   -2.90398000   -3.11018900
 C                 -1.87403700   -2.82932300    2.27007100
 H                 -0.92087800   -2.42022800    1.89770700
 H                 -2.38442000   -2.00833200    2.80900500
 H                 -1.64783200   -3.61484000    3.00898900
 C                 -0.12630800   -3.01992100   -0.99349100
 H                 -0.71551500   -3.51327200   -1.78771000
 H                  0.90783100   -2.91354300   -1.33350400
 H                 -0.18047400   -3.67342400   -0.11069200
 N                  1.32500600    1.63238100   -0.81020200
 C                  0.04827700    1.76261600   -1.38502300
 C                  2.09386600    2.76031100   -0.69180200
 C                 -0.40271800    3.03683400   -1.85693700
 C                  1.68657100    4.00244700   -1.13106200
 H                  3.06697500    2.62626600   -0.22043500
 C                  0.40341500    4.14595200   -1.73889100
 H                 -1.40280000    3.09866700   -2.29570000
 H                  2.35380200    4.85988600   -1.00181500
 H                  0.06243200    5.12547000   -2.09099800
 H                 -2.42494100   -0.66880100   -0.18695100
 H                 -1.67386000    0.51033500   -1.88280200
 C                 -3.28477900    1.83167300    0.43157400
 C                 -4.27159800    2.96709100   -0.00281800
 O                 -3.61837000    0.68188800    0.16011900
 F                 -5.42816300    2.45377300   -0.43213400
 F                 -4.53291700    3.80899200    1.01755600
 F                 -3.73390000    3.69167300   -1.01677400
 C                 -2.03749000    2.19549200    1.12235500
 C                 -1.50727500    3.50848400    1.12046100
 C                 -1.32384500    1.16224600    1.77695300
 C                 -0.27999400    3.76596400    1.74313100
 H                 -2.02742900    4.32306200    0.61314200
 C                 -0.10879000    1.42891700    2.40370400
 H                 -1.74214400    0.15383100    1.80046300
 C                  0.41832200    2.73389900    2.38369800
 H                  0.13787400    4.77734300    1.71595700
 H                  0.42512800    0.62369200    2.91313000
 H                  1.37858100    2.94297600    2.86812200
80
XI-Ir (VPC219_d)
 Ir                 1.52006900   -0.89008900   -0.22685700
 N                 -0.40745100   -0.29543900   -0.43538900
 N                 -2.70321600   -0.57837300   -0.25450300
 C                  3.25695600   -2.15769900   -0.69104700
 C                  3.58189100   -1.37142200    0.46103600
 C                  2.59852000   -1.66268300    1.48430900
 C                  1.71952500   -2.72460600    1.00012300
 C                  2.11846300   -3.02359400   -0.34255700
 C                  3.99539200   -2.22179500   -1.98775100
 H                  4.61324200   -1.32668100   -2.15648100
 H                  3.30194600   -2.33052700   -2.83730400
 H                  4.66807300   -3.10039900   -1.98977900
 C                  4.72582500   -0.42306000    0.63577200
 H                  4.39522900    0.54770700    1.04089600
 H                  5.26802600   -0.24739800   -0.30561500
 H                  5.44603200   -0.85300300    1.35576700
 C                  2.58888200   -1.10208800    2.86516200
 H                  3.22634100   -1.73941600    3.50895100
 H                  1.57587100   -1.09274100    3.29206000
 H                  2.99418500   -0.07985800    2.89358300
 C                  0.71106500   -3.42518500    1.85653800
 H                  0.15438700   -4.19301300    1.29931200
 H                 -0.00974500   -2.71680600    2.29659000
 H                  1.22966100   -3.93092500    2.69147700
 C                  1.62266200   -4.11716000   -1.22787100
 H                  2.40867400   -4.89309600   -1.29583300
 H                  1.43484100   -3.75718500   -2.25270000
 H                  0.70886800   -4.59080200   -0.84437800
 C                 -0.62366300    1.16264200   -0.52655500
 H                 -1.48090500    1.35016000   -1.19796700
 C                 -1.53341800   -1.09368000   -0.49651100
 C                 -3.91073200   -1.30177600   -0.35335300
 C                 -4.39377500   -2.00094000    0.78157300
 C                 -5.63690800   -2.65247100    0.68400500
 H                 -6.02216700   -3.19580200    1.55585700
 C                 -6.38208600   -2.61369100   -0.50309400
 C                 -5.89146900   -1.91163000   -1.61356400
 H                 -6.47479700   -1.87618100   -2.54209100
 C                 -4.65620300   -1.24117400   -1.55799700
 H                 -7.34924800   -3.12671800   -0.56140600
 C                 -4.11226300   -0.47425500   -2.73775900
 H                 -3.88837800    0.57303400   -2.46057500
 H                 -3.16204500   -0.90905500   -3.10184900
 H                 -4.82765200   -0.46875300   -3.57643000
 C                 -3.57486600   -2.04133600    2.04925600
 H                 -2.69722400   -2.70699100    1.93893900
 H                 -3.17788900   -1.04343500    2.30428600
 H                 -4.17070800   -2.41597100    2.89775300
 C                 -1.35648700   -2.52561300   -0.91972300
 H                 -0.98770000   -3.12855000   -0.07840100
 H                 -2.32226100   -2.94839300   -1.23358800
 H                 -0.63337400   -2.59754800   -1.74381100
 N                  1.73804300    1.02379700   -1.04907500
 C                  0.60149300    1.76100400   -1.16025800
 C                  2.89769000    1.48184900   -1.57941300
 C                  0.60261500    2.97175100   -1.86608900
 C                  2.96783200    2.69505900   -2.25848400
 H                  3.77392900    0.84466200   -1.46200800
 C                  1.79492000    3.44734000   -2.41879800
 H                 -0.32909600    3.52847400   -1.98277100
 H                  3.92491700    3.02649600   -2.67163800
 H                  1.80648800    4.39122600   -2.97345400
 C                 -1.11203800    1.93261100    0.82263300
 C                 -0.27414700    1.52153500    2.07038600
 O                 -2.42925000    1.59430700    1.11635900
 F                 -0.49803600    0.23233400    2.41343300
 F                  1.07111000    1.65778800    1.89246600
 F                 -0.60648800    2.27391100    3.13867300
 H                 -2.65149400    0.74086200    0.60227900
 C                 -1.04562700    3.45044900    0.57468500
 C                 -2.16142000    4.04195700   -0.04830800
 C                  0.07918500    4.25213900    0.84909700
 C                 -2.14766300    5.39621600   -0.40982700
 H                 -3.04144600    3.42419100   -0.24879800
 C                  0.08572000    5.61159700    0.50349400
 H                  0.96904200    3.82623900    1.31678100
 C                 -1.02156500    6.18806600   -0.13548100
 H                 -3.02249900    5.83469500   -0.90414000
 H                  0.97001800    6.21940000    0.72750500
 H                 -1.00916300    7.24819500   -0.41405500
80
XII-Ir (VPC219_d2)
 Ir                 1.25405900   -0.96233700   -0.27192900
 N                 -0.59712900   -0.20176800   -0.45723200
 N                 -2.88139300   -0.13146800   -0.09569000
 C                  2.88778600   -2.35777900   -0.75329900
 C                  3.27395900   -1.60164600    0.40219900
 C                  2.29152300   -1.85319200    1.43906800
 C                  1.31350500   -2.80590500    0.94748200
 C                  1.67144000   -3.10657900   -0.41737200
 C                  3.61549400   -2.49253600   -2.05223100
 H                  4.43184400   -1.76107500   -2.15046400
 H                  2.93387200   -2.37706500   -2.91128700
 H                  4.06476000   -3.50093200   -2.11822100
 C                  4.45734000   -0.69960900    0.56083000
 H                  4.16165400    0.27153100    0.99285400
 H                  4.96616100   -0.51223400   -0.39685800
 H                  5.19242400   -1.16214400    1.24449600
 C                  2.34837100   -1.33409700    2.83173600
 H                  2.88321800   -2.07414900    3.45912300
 H                  1.34291900   -1.19483200    3.25676500
 H                  2.89093800   -0.38088300    2.89033400
 C                  0.27639000   -3.46201500    1.80668700
 H                 -0.35763600   -4.15573200    1.23482500
 H                 -0.37175600   -2.72094800    2.30239000
 H                  0.77474500   -4.04963300    2.59935900
 C                  1.05129800   -4.11573600   -1.32346600
 H                  1.72563300   -4.99092500   -1.38950800
 H                  0.93133700   -3.71921700   -2.34499700
 H                  0.07516800   -4.46474300   -0.96036900
 C                 -0.64013100    1.24489600   -0.73893300
 H                 -1.57952300    1.46832700   -1.26860100
 C                 -1.82949800   -0.83631200   -0.39022500
 C                 -4.19456400   -0.63656300   -0.04623800
 C                 -4.62210600   -1.43109400    1.04938400
 C                 -5.96903400   -1.83967100    1.09024300
 H                 -6.31199600   -2.45035000    1.93479900
 C                 -6.86883000   -1.47497900    0.08027900
 C                 -6.43290000   -0.67626300   -0.98777800
 H                 -7.13718800   -0.38059000   -1.77529300
 C                 -5.10065700   -0.23638000   -1.06391900
 H                 -7.91347100   -1.80396200    0.12984800
 C                 -4.61595400    0.64441100   -2.18864000
 H                 -4.20077100    1.59091000   -1.79461700
 H                 -3.80121000    0.16164100   -2.76040400
 H                 -5.43216000    0.88639700   -2.88899300
 C                 -3.66011700   -1.81949200    2.14706700
 H                 -3.06526500   -2.70974600    1.86774400
 H                 -2.94206000   -1.00982700    2.36335400
 H                 -4.20009100   -2.06924800    3.07547200
 C                 -1.88020200   -2.28927000   -0.76856600
 H                 -1.44801000   -2.90819800    0.02867100
 H                 -2.92226100   -2.60696500   -0.92132100
 H                 -1.29826400   -2.46051200   -1.68664300
 N                  1.58488600    0.72920300   -1.48818200
 C                  0.51682900    1.55699400   -1.63843700
 C                  2.71439100    0.95150300   -2.19732200
 C                  0.53275700    2.58970000   -2.58217700
 C                  2.81136400    1.99481500   -3.11608400
 H                  3.54497700    0.26748400   -2.02308000
 C                  1.69339200    2.81498900   -3.33042800
 H                 -0.35428800    3.21171700   -2.71805600
 H                  3.74426000    2.14132800   -3.66806200
 H                  1.72440000    3.61802500   -4.07409800
 C                 -0.70966100    2.12103900    0.61576400
 O                 -1.69294100    1.58203900    1.44222000
 H                 -2.33908200    1.05951900    0.86182600
 C                 -1.21272500    3.57064600    0.28736200
 F                 -1.43609000    4.25141100    1.42550200
 F                 -2.38158700    3.53266700   -0.40171800
 F                 -0.34904200    4.31196700   -0.45309500
 C                  0.61404900    2.21363900    1.38692000
 C                  0.63935500    1.79112300    2.72956500
 C                  1.78889200    2.76844500    0.83639600
 C                  1.80144700    1.92007600    3.50184300
 H                 -0.27016700    1.36939700    3.16300400
 C                  2.95826900    2.87476200    1.60118200
 H                  1.80414500    3.14448700   -0.18747000
 C                  2.97024500    2.45328800    2.93967800
 H                  1.79543600    1.58889000    4.54671400
 H                  3.86069000    3.30074800    1.14803900
 H                  3.88317800    2.54371100    3.53960200
63
XIII-Rh (VPC215_e)
 Rh                -1.13958100   -0.31871000   -0.09685900
 N                 -0.09981300    1.45387700   -0.45624300
 N                  1.92826200    0.65406400    0.21591700
 C                 -2.19163500   -2.06935800   -0.71592500
 C                 -0.93543000   -1.96850800   -1.45745000
 C                  0.14076900   -2.13044800   -0.52761800
 C                 -0.40965200   -2.54304200    0.78098000
 C                 -1.85938500   -2.27040500    0.66323300
 C                 -3.56027700   -2.04902700   -1.32174200
 H                 -3.60693400   -1.36723600   -2.18660400
 H                 -4.32536400   -1.73284000   -0.59531100
 H                 -3.83374300   -3.06109700   -1.67671000
 C                 -0.80661400   -1.83567200   -2.94141800
 H                  0.13679000   -1.33943700   -3.22039100
 H                 -1.64286700   -1.26096700   -3.37118900
 H                 -0.81004300   -2.83809700   -3.41267400
 C                  1.58104000   -2.29282800   -0.91257200
 H                  1.75641200   -3.33915700   -1.23050600
 H                  2.27011300   -2.09532600   -0.07600300
 H                  1.86483200   -1.64034700   -1.75155500
 C                 -2.81733100   -2.49150800    1.79136600
 H                 -2.80573200   -3.55834000    2.08556200
 H                 -3.85422800   -2.24065700    1.51945400
 H                 -2.53116400   -1.90669400    2.68277800
 C                 -1.00271100    2.53042400   -0.84153100
 H                 -1.18877700    2.49023700   -1.93581300
 H                 -0.60119300    3.53637600   -0.63019100
 C                  1.18781400    1.66974800   -0.28821900
 C                  3.34115300    0.51631900    0.28275300
 C                  3.90394200    0.26049200    1.56048400
 C                  5.29176700    0.06576100    1.65042700
 H                  5.74139000   -0.12834900    2.63135200
 C                  6.10076900    0.12913900    0.50623300
 C                  5.52614400    0.37168900   -0.74604700
 H                  6.15840800    0.40213700   -1.64150100
 C                  4.13627900    0.55650600   -0.88939700
 H                  7.18343100   -0.01932500    0.59226900
 C                  3.55119500    0.77666000   -2.26361900
 H                  2.47816300    0.53241500   -2.30762900
 H                  3.66205800    1.82917200   -2.58428300
 H                  4.07684200    0.15676700   -3.00929800
 C                  3.02111600    0.20458200    2.78302500
 H                  2.37595400    1.09915900    2.85093300
 H                  2.34362500   -0.67055200    2.75861900
 H                  3.62334100    0.13426100    3.70302000
 C                  1.85576600    2.98770900   -0.56764600
 H                  2.92891800    2.94533200   -0.33800000
 H                  1.72140700    3.28293600   -1.62107200
 H                  1.40244400    3.77258900    0.06272100
 N                 -2.57755200    1.12397300    0.36863000
 C                 -2.32037500    2.36396400   -0.12564100
 C                 -3.73744200    0.90162400    1.02857100
 C                 -3.24302600    3.40873700    0.01199000
 C                 -4.69888500    1.89747700    1.20251800
 H                 -3.88457100   -0.10556100    1.42342000
 C                 -4.45127600    3.17537800    0.67949800
 H                 -3.00608500    4.39486700   -0.40023000
 H                 -5.62270300    1.66840600    1.74237300
 H                 -5.18432300    3.98042900    0.79831300
 H                  1.35996200   -0.13149400    0.54703100
 C                  0.26887600   -2.96375400    1.88500800
 H                 -0.25379100   -3.19063100    2.82012000
 H                  1.35676000   -3.09037600    1.86798900
73
XIV-Rh (VPC216_a3)
 Rh                 0.28283900    1.49767800   -0.12996000
 O                  0.72735500   -1.55146900    1.36776300
 N                  2.07598100    0.88393100   -1.00494300
 N                 -0.38683500    0.07816200   -1.50809600
 N                 -2.21361900   -0.59231600   -0.31109200
 C                 -0.49225400    2.21417900    2.15730000
 C                  0.79726800    2.72851600    1.64617700
 C                  0.55883100    3.52157600    0.47637900
 C                 -0.83666100    3.31790700    0.08762500
 C                 -1.43162300    2.42595800    1.03523500
 C                 -0.72667100    1.59090600    3.34461100
 C                  2.06053100    2.67481500    2.44663000
 H                  2.30707300    1.64120000    2.74138000
 H                  1.93333100    3.25761800    3.37892900
 H                  2.91914900    3.10654700    1.90951400
 C                  1.51701700    4.46173000   -0.18576600
 H                  2.56380200    4.15960800   -0.02448700
 H                  1.39572100    5.48115900    0.22800300
 H                  1.34042200    4.51764500   -1.27229400
 C                 -1.54350400    4.01155800   -1.03309200
 H                 -0.85551200    4.25466500   -1.85862300
 H                 -1.98770000    4.96002100   -0.67276800
 H                 -2.36156500    3.39220800   -1.43475300
 C                 -2.89794800    2.12627000    1.12231100
 H                 -3.37594500    2.06999400    0.13378000
 H                 -3.39819600    2.93596900    1.68877100
 H                 -3.10886500    1.18824400    1.66054100
 C                  3.31595400    1.15703100   -0.53584600
 H                  3.36721400    1.67142200    0.42501400
 C                  4.47035600    0.79438100   -1.22816400
 H                  5.45087000    1.03149800   -0.80460600
 C                  4.34203100    0.12233000   -2.45271800
 H                  5.22826700   -0.17992200   -3.02074400
 C                  3.05977600   -0.16759500   -2.93173700
 H                  2.91605000   -0.70272600   -3.87572000
 C                  1.94139000    0.22163900   -2.18392900
 C                  0.52958400   -0.05067500   -2.63516800
 H                  0.26310800    0.68707700   -3.42182300
 H                  0.49310100   -1.04385400   -3.11432800
 C                 -1.47439300   -0.66092900   -1.44367200
 C                 -1.89010100   -1.61997700   -2.52468000
 H                 -1.99447300   -1.10764300   -3.49451700
 H                 -2.83642600   -2.11678300   -2.27238400
 H                 -1.11686700   -2.39992300   -2.63488300
 C                 -3.55441200   -1.01066400   -0.09591600
 C                 -4.60530300   -0.54381000   -0.92543700
 C                 -5.91402000   -0.97848800   -0.63543400
 H                 -6.73867800   -0.63096400   -1.26923300
 C                 -6.17606400   -1.81679300    0.45346000
 H                 -7.20316300   -2.13672100    0.66392900
 C                 -5.12692100   -2.23561800    1.28456200
 H                 -5.33252500   -2.88386800    2.14456400
 C                 -3.80328700   -1.84359700    1.02618000
 C                 -4.37623700    0.40452500   -2.07816500
 H                 -3.44081400    0.97683300   -1.97285600
 H                 -5.21070700    1.12149600   -2.15591600
 H                 -4.32390400   -0.13387300   -3.04248600
 C                 -2.66766200   -2.28328700    1.91592600
 H                 -1.83443300   -2.70219300    1.32818700
 H                 -3.00635200   -3.03720800    2.64458900
 H                 -2.24702600   -1.43302300    2.48646700
 H                 -1.74579700   -0.08767000    0.44662600
 C                  1.63168400   -2.22244300    0.95015200
 C                  1.40763100   -3.31608400   -0.14539000
 C                  3.09416200   -2.04426400    1.47398700
 F                  0.10307200   -3.58062000   -0.27643600
 F                  1.87223500   -2.86950400   -1.33138700
 F                  2.05666700   -4.44738900    0.16937600
 F                  3.97865800   -2.11419600    0.46219800
 F                  3.22302100   -0.85766200    2.07756400
 F                  3.37275400   -3.01523700    2.35949900
 H                  0.07370700    1.45049600    4.07871200
 H                 -1.72071900    1.20736500    3.59861100
73
XV-Rh (VPC220_c)
 Rh                -1.89048300   -0.19724900    0.08997500
 N                 -1.71534600    1.73345500   -0.39348900
 N                  0.48111500    2.09904200    0.22604600
 C                 -1.97437300   -2.40695000    0.18254600
 C                 -0.89201000   -1.96664200   -0.66995500
 C                  0.06147900   -1.23842600    0.14652500
 C                 -0.48484100   -1.13830900    1.47013100
 C                 -1.74985500   -1.87079100    1.49323800
 C                 -3.07736600   -3.31392700   -0.26171400
 H                 -3.56940900   -2.94809100   -1.17832100
 H                 -3.84128800   -3.45610300    0.51732300
 H                 -2.65431300   -4.30884800   -0.49335500
 C                 -0.77137000   -2.27862900   -2.12365500
 H                 -0.08734000   -1.58358900   -2.63420800
 H                 -1.75431200   -2.23206600   -2.61948400
 H                 -0.37954800   -3.30377800   -2.25677900
 C                  1.42000500   -0.77832500   -0.27307800
 H                  1.58930700    0.20845300    0.17423900
 H                  1.46919300   -0.64401500   -1.36171300
 C                  0.12333200   -0.47008300    2.65528800
 H                 -0.61416000    0.17353500    3.16316700
 H                  0.99301900    0.13609600    2.37317500
 H                  0.45325000   -1.23748700    3.37868800
 C                 -2.58653100   -2.07386700    2.71307700
 H                 -2.14145100   -2.87136600    3.33826600
 H                 -3.61546600   -2.37847100    2.46807000
 H                 -2.63002100   -1.15909700    3.32622700
 C                 -2.93580200    2.37575400   -0.87197600
 H                 -2.88583200    2.58568700   -1.96110700
 H                 -3.09530500    3.35912400   -0.38765300
 C                 -0.56222900    2.50636900   -0.42748200
 C                  1.73609200    2.71052700    0.13667700
 C                  2.28293500    3.28068600    1.32363900
 C                  3.59301000    3.78079600    1.29964100
 H                  4.00808100    4.22768900    2.21189200
 C                  4.37241600    3.71359500    0.13381300
 C                  3.82889700    3.15383900   -1.02712300
 H                  4.43455100    3.09469400   -1.94049000
 C                  2.51223200    2.65484300   -1.05690800
 H                  5.39993600    4.09604700    0.13395500
 C                  1.96692900    2.08121800   -2.34455900
 H                  1.09021600    1.43623700   -2.18011100
 H                  1.64859500    2.88482000   -3.03572900
 H                  2.73781500    1.48986400   -2.86767600
 C                  1.43141300    3.36299300    2.56521500
 H                  0.54666400    4.00757600    2.40218100
 H                  1.03719000    2.36980700    2.84362500
 H                  2.00096800    3.77025800    3.41710700
 C                 -0.59435800    3.81612100   -1.19311700
 H                  0.39014900    4.30233900   -1.15180500
 H                 -0.86909100    3.65673900   -2.24990200
 H                 -1.33651300    4.50871200   -0.76060300
 N                 -3.90806600    0.29657900   -0.11437100
 C                 -4.14187000    1.53505800   -0.61367900
 C                 -4.95612100   -0.50887100    0.18733300
 C                 -5.44732600    1.98981900   -0.85660500
 C                 -6.27475000   -0.11533900   -0.01921100
 H                 -4.71886300   -1.48740900    0.60456500
 C                 -6.52789800    1.15703300   -0.55993300
 H                 -5.59833100    2.99331700   -1.26664400
 H                 -7.08820400   -0.79894900    0.24131700
 H                 -7.55466200    1.49403000   -0.73726100
 C                  2.58697600   -1.70675400    0.15427300
 C                  2.63601100   -2.99919600   -0.72272400
 C                  3.91827500   -0.88833200    0.03549800
 F                  4.15080600   -0.47064400   -1.22401400
 F                  3.86273100    0.19100700    0.83495200
 F                  4.97928700   -1.62392300    0.43484900
 F                  2.73271300   -2.72522000   -2.03808400
 F                  1.51341400   -3.72576000   -0.53197300
 F                  3.67554600   -3.78933400   -0.38240200
 O                  2.41734600   -2.08411300    1.49403500
 H                  3.17392400   -2.63056200    1.76960600
73
XVI-Rh (VPC220_e)
 Rh                -1.87740800   -0.29255600    0.10400000
 N                 -1.77190200    1.59144900   -0.78557400
 N                  0.19979000    2.20341300    0.18355900
 C                 -1.85873800   -2.42995200   -0.02290100
 C                 -0.69743700   -1.88285800   -0.72075900
 C                  0.15572700   -1.27796900    0.26050100
 C                 -0.37712500   -1.55211100    1.61342300
 C                 -1.72347600   -2.10748200    1.36491300
 C                 -2.94392900   -3.24095700   -0.65860300
 H                 -3.15788900   -2.89595300   -1.68307800
 H                 -3.87963500   -3.19875600   -0.07952000
 H                 -2.63484900   -4.30191400   -0.71955900
 C                 -0.45606000   -2.01165700   -2.19213600
 H                  0.26653200   -1.26451400   -2.55363900
 H                 -1.39489100   -1.88246400   -2.75467300
 H                 -0.05727700   -3.01363500   -2.43238300
 C                  1.51365900   -0.68323100   -0.00143500
 H                  1.69171200    0.14450000    0.69777600
 H                  1.55500000   -0.25719300   -1.01343800
 C                 -2.64766100   -2.51461000    2.46914000
 H                 -2.18025100   -3.32026100    3.06642200
 H                 -3.60681200   -2.90214700    2.09274400
 H                 -2.84836500   -1.67579100    3.15783800
 C                 -2.99074900    1.88029400   -1.53106100
 H                 -2.92424200    1.42781400   -2.54316300
 H                 -3.16958100    2.95873400   -1.68003500
 C                 -0.81307900    2.48430800   -0.67317300
 C                  1.49090600    2.78921600    0.27593000
 C                  1.91376200    3.21364200    1.56280400
 C                  3.20819900    3.73931000    1.69895400
 H                  3.54708500    4.07427700    2.68635800
 C                  4.05923600    3.84741500    0.58952500
 C                  3.62974500    3.41102500   -0.66754600
 H                  4.30613400    3.47176300   -1.52839100
 C                  2.34650000    2.85975900   -0.85186700
 H                  5.06607800    4.26356600    0.71027600
 C                  1.94737000    2.35228300   -2.21660600
 H                  1.12123700    1.62531300   -2.17112000
 H                  1.62032100    3.17734300   -2.87580400
 H                  2.80494300    1.86443700   -2.70786400
 C                  0.98552600    3.09365800    2.74631600
 H                 -0.00369600    3.53387500    2.52585900
 H                  0.80631100    2.03586200    3.02000300
 H                  1.40593100    3.59764700    3.63131600
 C                 -0.81845000    3.81076800   -1.38120200
 H                  0.08808600    4.38619400   -1.15024200
 H                 -0.89823000    3.67935800   -2.47228200
 H                 -1.69017600    4.40070900   -1.04677900
 N                 -3.87988100    0.26867500    0.05634300
 C                 -4.16977700    1.27455000   -0.81176700
 C                 -4.88327600   -0.32449400    0.74310400
 C                 -5.48846400    1.69318800   -1.02643400
 C                 -6.21844500    0.04475900    0.57695100
 H                 -4.59356600   -1.11247400    1.44079500
 C                 -6.53003400    1.06932000   -0.32884900
 H                 -5.68754400    2.50497800   -1.73330700
 H                 -6.99535600   -0.46566900    1.15415200
 H                 -7.56774400    1.38404800   -0.48252900
 H                  0.00216200    1.40052300    0.78748800
 C                  0.15152500   -1.21497600    2.82410100
 H                 -0.40310900   -1.40320300    3.74916500
 H                  1.14787700   -0.77300400    2.90653000
 C                  2.76120000   -1.59515000    0.17387500
 C                  4.03230000   -0.68894300   -0.01128600
 C                  2.78242800   -2.78827600   -0.83360900
 F                  5.16260600   -1.38115800    0.24708000
 F                  3.99404400    0.34152200    0.85383500
 F                  4.13039000   -0.18352800   -1.25735500
 F                  2.72431100   -2.38137300   -2.11699800
 F                  3.90381900   -3.52875300   -0.68573900
 F                  1.74023700   -3.61107100   -0.60539100
 O                  2.78165700   -2.11348400    1.47585800
 H                  3.59086300   -2.64154700    1.59318900
73
XVII-Rh (VPC220_e2)
 Rh                 0.47731000    1.47122400    0.34576400
 N                  1.77948800    0.86939100   -1.17767400
 N                  2.63122800   -0.95535900   -0.10498400
 C                 -1.53405900    1.60039900    1.00115600
 C                 -1.22002400    0.21080800    0.65460100
 C                 -0.26008400   -0.27585200    1.59888600
 C                 -0.10531900    0.71966600    2.68061800
 C                 -0.74380700    1.93902400    2.14740900
 C                 -2.53697900    2.48737000    0.33093000
 H                 -2.69368500    2.20315500   -0.72130100
 H                 -2.21247600    3.53987000    0.35240700
 H                 -3.51158100    2.42702800    0.84790500
 C                 -1.79438400   -0.56415300   -0.49970100
 H                 -0.99318700   -1.17860200   -0.93496400
 H                 -2.12716700    0.12633100   -1.28907800
 C                  0.22464400   -1.68649700    1.73562500
 H                  1.23881000   -1.73673200    2.16454800
 H                  0.21261700   -2.23716900    0.78589200
 C                 -0.79156800    3.22589900    2.90943600
 H                 -1.36936900    3.08263500    3.84267000
 H                 -1.28232500    4.03295800    2.34419100
 H                  0.21880300    3.55889200    3.20432900
 C                  1.73493600    1.79826400   -2.30063400
 H                  0.90184500    1.52402800   -2.98282900
 H                  2.65441800    1.78907800   -2.91126600
 C                  2.53639500   -0.20566200   -1.22871100
 C                  3.12619200   -2.27774200    0.05321000
 C                  4.12092300   -2.47884900    1.04514500
 C                  4.59270000   -3.78356400    1.26136200
 H                  5.36464600   -3.95352400    2.02109600
 C                  4.09480500   -4.85956500    0.51162000
 C                  3.10153200   -4.64415700   -0.44974600
 H                  2.69712400   -5.49031500   -1.01805300
 C                  2.58441600   -3.35548600   -0.69045200
 H                  4.47702300   -5.87192400    0.68650300
 C                  1.47507400   -3.17493600   -1.69847000
 H                  0.93964200   -2.22279300   -1.56513400
 H                  1.86292900   -3.19004900   -2.73372000
 H                  0.73975000   -3.99277100   -1.61652100
 C                  4.64255700   -1.30977600    1.84350200
 H                  4.95985400   -0.48301000    1.18280000
 H                  3.86486400   -0.89576300    2.51473700
 H                  5.49749000   -1.60793900    2.47125000
 C                  3.33494900   -0.60566500   -2.43810100
 H                  3.89289800   -1.53404100   -2.25661200
 H                  2.68150300   -0.73999200   -3.31545900
 H                  4.06249000    0.18931300   -2.67886600
 N                  0.95966400    3.29435500   -0.54860300
 C                  1.49640600    3.19644500   -1.79299300
 C                  0.72338800    4.51805200   -0.02246100
 C                  1.78644500    4.33691800   -2.55276100
 C                  0.99130500    5.69411700   -0.72352600
 H                  0.30873000    4.54028200    0.98707600
 C                  1.52732000    5.60374000   -2.01668800
 H                  2.21615800    4.22269500   -3.55304200
 H                  0.78244200    6.66113600   -0.25606700
 H                  1.74912100    6.50709200   -2.59487800
 H                  2.20639000   -0.51098700    0.71287200
 C                  0.57979000    0.58039000    3.84916400
 H                  0.66857500    1.41228800    4.55585800
 H                  1.06120300   -0.36617700    4.11679400
 H                 -0.44401300   -2.22454300    2.43130700
 C                 -2.95547000   -1.54359400   -0.19245800
 C                 -3.27439700   -2.34061300   -1.50570300
 C                 -4.22479900   -0.79521400    0.32776300
 O                 -2.53951200   -2.45447800    0.78820800
 H                 -3.25605900   -3.09155900    0.95509800
 F                 -4.18387500   -3.31062900   -1.27291300
 F                 -3.74750700   -1.54860600   -2.48602800
 F                 -2.15884300   -2.94482900   -1.96276500
 F                 -5.24025800   -1.65777200    0.55139800
 F                 -3.95608200   -0.19009400    1.50211600
 F                 -4.66035700    0.14354500   -0.53446800
83
XVIII-Rh (VPC220_b)
Rh                 0.08726200   -0.05643600    0.10569600
 F                 -3.43061500    3.61870600   -1.19722200
 F                 -4.27174800    2.17141600    0.19470500
 F                 -3.41709200    1.49258400   -1.67708500
 F                 -2.66835500    2.90639200    2.15544200
 F                 -1.85944300    4.47639100    0.87962700
 F                 -0.53174300    3.03064600    1.82247500
 O                 -1.77156300    0.90936800    0.46368700
 N                  0.57727300   -0.56483500    2.10998300
 N                 -0.77971200   -1.96216100    0.37976600
 N                 -2.86543800   -1.42494400   -0.41326400
 C                  0.32391500    1.54254800   -1.22193300
 C                  1.53630900    1.45766500   -0.44374100
 C                  2.10312200    0.12549600   -0.68717800
 C                  1.27909500   -0.55481000   -1.65045300
 C                  0.17387700    0.32368700   -2.00225600
 C                 -0.74958200    2.60471300   -1.08641100
 H                 -1.22166900    2.75130100   -2.06892200
 H                 -0.29076200    3.57061000   -0.82967400
 C                  2.16530100    2.53886500    0.37263600
 H                  1.43042700    3.27747100    0.71384300
 H                  2.68535200    2.13762200    1.25672100
 C                  3.32384800   -0.43970600   -0.01813400
 H                  3.52410600    0.09416700    0.92213000
 H                  3.12498000   -1.48710500    0.25163500
 C                  1.46015600   -1.92925300   -2.20500500
 H                  2.20264600   -2.50846500   -1.63947000
 H                  1.82084900   -1.85814300   -3.24662300
 H                  0.50238700   -2.47447300   -2.21570200
 C                 -0.83587800    0.02715200   -3.06083200
 H                 -1.16108900   -1.02331400   -3.01662600
 H                 -0.38156200    0.19425700   -4.05571200
 H                 -1.72329500    0.66582200   -2.97765900
 C                  0.96750900    0.29879200    3.06876300
 H                  0.90366400    1.36169100    2.82447300
 C                  1.42149100   -0.14502600    4.31338400
 H                  1.73073500    0.58473100    5.06755000
 C                  1.46400000   -1.52352300    4.56506700
 H                  1.81508100   -1.90302400    5.53065800
 C                  1.03886800   -2.41206200    3.56849300
 H                  1.04441000   -3.49398900    3.73348200
 C                  0.59630700   -1.90158500    2.34311000
 C                  0.12630900   -2.76028700    1.18735600
 H                  1.00844400   -3.06445200    0.58634300
 H                 -0.32473200   -3.68820800    1.57395900
 C                 -2.01730800   -2.33062400    0.11853100
 C                 -2.51577100   -3.72957000    0.38038100
 H                 -1.80150900   -4.47751200    0.00186900
 H                 -3.49136000   -3.88820700   -0.09959600
 H                 -2.64298300   -3.89121500    1.46536300
 C                 -4.28439100   -1.60183300   -0.51364100
 C                 -4.84897500   -2.04519600   -1.73030000
 C                 -6.24920600   -2.17643600   -1.80021800
 H                 -6.70699800   -2.52314800   -2.73433800
 C                 -7.05592100   -1.86269500   -0.69828200
 H                 -8.14500500   -1.96570100   -0.77155500
 C                 -6.47513700   -1.41756400    0.49710600
 H                 -7.10901100   -1.17314300    1.35793000
 C                 -5.07913700   -1.28383400    0.61376700
 C                 -3.97604500   -2.34946600   -2.92235800
 H                 -3.51009200   -1.42538300   -3.30942700
 H                 -4.56307700   -2.80166400   -3.73798000
 H                 -3.15128900   -3.03772900   -2.66603500
 C                 -4.43690300   -0.82613500    1.90118700
 H                 -3.81400000   -1.62650600    2.34368500
 H                 -5.20101700   -0.54686700    2.64443300
 H                 -3.77007900    0.03661500    1.73572500
 C                 -1.84629600    2.20703000   -0.01041300
 C                 -3.26428700    2.38815100   -0.66797300
 C                 -1.74111600    3.17375600    1.22109800
 H                 -2.53749500   -0.44076000   -0.30749000
 H                  2.91799600    3.06526600   -0.23976400
 C                  4.62714900   -0.45551100   -0.85777000
 C                  5.70255500   -1.27407500   -0.06043200
 C                  5.13564300    0.99075100   -1.16255700
 O                  4.37592800   -1.10790100   -2.07137200
 H                  5.19946900   -1.15276200   -2.58828900
 F                  5.22711900   -2.50236500    0.22366300
 F                  6.82253600   -1.43916400   -0.79350600
 F                  6.04016500   -0.67979200    1.09880300
 F                  6.29587600    0.96470000   -1.84947700
 F                  5.32827600    1.71436000   -0.04330000
 F                  4.23534400    1.64025700   -1.92980400
83
XIX-Rh (VPC220_b2)
 Rh                -0.10972400    1.12793000   -0.46405600
 N                 -0.00908400    2.81344000   -1.73975600
 N                  1.63842600    2.31989100   -0.40184600
 C                 -1.59982700   -0.46583000   -0.29207500
 C                 -1.12013600   -0.38736300   -1.64481600
 C                  0.31169400   -0.63747500   -1.62607400
 C                  0.68954100   -0.89151100   -0.24877400
 C                 -0.47597500   -0.77715300    0.58695100
 C                 -3.01066000   -0.21880200    0.15751000
 H                 -3.53631700    0.41511100   -0.57177100
 H                 -2.99092200    0.34171000    1.10362100
 C                 -1.91156300   -0.10156700   -2.87959900
 H                 -1.34286100    0.54359800   -3.56802600
 H                 -2.86689500    0.39375800   -2.65105100
 H                 -2.13565600   -1.04478800   -3.40990200
 C                  1.17292700   -0.73407100   -2.84437400
 H                  0.99253700   -1.69698300   -3.35592800
 H                  2.24228900   -0.68287900   -2.59692400
 H                  0.94421600    0.07308900   -3.55812600
 C                  2.09360100   -1.10592600    0.23962700
 H                  2.23352500   -0.53949700    1.17156400
 H                  2.81452700   -0.68772800   -0.47727700
 C                 -0.53766700   -0.99689500    2.06427100
 H                 -0.73277200   -2.06026000    2.27626400
 H                 -1.35332400   -0.42102700    2.52752300
 H                  0.41298700   -0.73115300    2.55119400
 C                 -1.18695000    3.65791500   -1.66734700
 H                 -1.98414500    3.23193300   -2.30612100
 H                 -1.00215800    4.68757700   -2.02918900
 C                  1.16096200    3.25536000   -1.19871200
 C                  2.92638800    2.12221700    0.11642300
 C                  3.09183400    2.06287900    1.52630900
 C                  4.35708300    1.73455900    2.04032400
 H                  4.49210300    1.68221000    3.12724400
 C                  5.43643700    1.47017400    1.18604600
 C                  5.26230300    1.54400800   -0.20147800
 H                  6.10585200    1.33471400   -0.87035800
 C                  4.01367600    1.86656000   -0.76444700
 H                  6.41382800    1.20154700    1.60290700
 C                  3.84477700    1.93898400   -2.26206500
 H                  2.85104300    1.58667300   -2.57941100
 H                  3.94650800    2.97780200   -2.62926800
 H                  4.61140800    1.33491100   -2.77442400
 C                  1.92518200    2.33498700    2.43903200
 H                  1.38050800    3.24619200    2.13735900
 H                  1.19237000    1.50846900    2.40266000
 H                  2.25394900    2.44563900    3.48464800
 C                  1.75631200    4.61298700   -1.40930600
 H                  2.78473200    4.64923600   -1.01924200
 H                  1.75468300    4.87934200   -2.47956600
 H                  1.15884300    5.37073900   -0.86978900
 N                 -1.21350500    2.66303700    0.55095800
 C                 -1.66805900    3.68260000   -0.22739700
 C                 -1.58222400    2.59590000    1.84744400
 C                 -2.52364900    4.66170000    0.29473600
 C                 -2.43594600    3.53531100    2.42769700
 H                 -1.17399000    1.76595300    2.42990800
 C                 -2.91820000    4.58749600    1.63572100
 H                 -2.87144800    5.47188500   -0.35403000
 H                 -2.70738400    3.44017800    3.48326800
 H                 -3.58739900    5.34387700    2.05984400
 C                  2.50380900   -2.56328400    0.55210300
 C                  2.52958400   -3.44575800   -0.73822500
 C                  3.91543100   -2.52669500    1.23751800
 O                  1.58299900   -3.11466700    1.45333000
 H                  1.85547000   -4.02310500    1.67168500
 F                  4.87070900   -2.04433000    0.42110100
 F                  4.28783500   -3.76102500    1.63803200
 F                  3.87300100   -1.74844600    2.33605900
 F                  2.90793200   -4.71005000   -0.45413000
 F                  3.36519700   -2.96248700   -1.67785000
 F                  1.29444400   -3.51468400   -1.27577100
 C                 -3.87516200   -1.47502700    0.42750200
 C                 -5.23530300   -1.00032800    1.04982800
 C                 -4.11670900   -2.30345500   -0.87729100
 O                 -3.21659400   -2.28686500    1.36061000
 H                 -3.77183000   -3.06122800    1.55856100
 F                 -5.96734800   -0.27165800    0.18649500
 F                 -5.97744400   -2.05472600    1.44724100
 F                 -5.00363400   -0.24310100    2.14041300
 F                 -4.91710000   -3.36381400   -0.63718200
 F                 -2.94778500   -2.78855800   -1.34206100
 F                 -4.68023300   -1.56952500   -1.85620200
73
XX-Ir (VPC215_l)
 F                 -1.91350000    3.94120000   -0.57120000
 F                 -2.51870000    2.59020000    1.02400000
 F                 -2.40750000    1.86640000   -1.01790000
 F                 -0.26100000    2.90750000    2.39510000
 F                  0.31330000    4.42520000    0.94120000
 F                  1.64350000    2.75670000    1.37030000
 O                 -0.31670000    0.91670000    0.50450000
 N                  2.05110000   -1.00140000    1.38860000
 N                  0.07670000   -2.05250000    0.07610000
 N                 -2.02260000   -1.14200000   -0.12150000
 C                  1.27980000    1.33230000   -1.75560000
 C                  2.63860000    1.04070000   -1.35080000
 C                  2.91950000   -0.34430000   -1.75390000
 C                  1.76930000   -0.85320000   -2.46020000
 C                  0.74020000    0.18760000   -2.48000000
 C                  0.45080000    2.51630000   -1.29630000
 H                 -0.27970000    2.75630000   -2.08200000
 H                  1.08920000    3.40670000   -1.19940000
 C                  3.65630000    1.97140000   -0.77200000
 H                  3.21040000    2.90980000   -0.41770000
 H                  4.40170000    2.21590000   -1.55200000
 H                  4.20500000    1.51230000    0.06670000
 C                  4.22300000   -1.04230000   -1.53370000
 H                  4.64750000   -0.79530000   -0.54720000
 H                  4.95400000   -0.72320000   -2.30050000
 H                  4.11430000   -2.13580000   -1.59890000
 C                  1.62740000   -2.19570000   -3.10080000
 H                  2.38790000   -2.90340000   -2.73750000
 H                  1.74560000   -2.09830000   -4.19610000
 H                  0.63010000   -2.62440000   -2.90970000
 C                 -0.55710000    0.09720000   -3.21750000
 H                 -0.97610000   -0.91890000   -3.15710000
 H                 -0.39680000    0.33310000   -4.28630000
 H                 -1.30450000    0.79710000   -2.82130000
 C                  2.79900000   -0.25460000    2.22840000
 H                  2.87980000    0.80900000    1.99390000
 C                  3.42480000   -0.81430000    3.34460000
 H                  4.02220000   -0.17720000    4.00360000
 C                  3.26400000   -2.18390000    3.59700000
 H                  3.74110000   -2.65070000    4.46530000
 C                  2.47190000   -2.94750000    2.72880000
 H                  2.31140000   -4.01650000    2.89970000
 C                  1.87390000   -2.32710000    1.62770000
 C                  1.00410000   -3.03730000    0.61400000
 H                  1.65120000   -3.43030000   -0.19690000
 H                  0.50970000   -3.90170000    1.08370000
 C                 -1.23180000   -2.20260000    0.14450000
 C                 -1.87480000   -3.51980000    0.49640000
 H                 -1.41750000   -4.34410000   -0.07280000
 H                 -2.95270000   -3.49150000    0.28540000
 H                 -1.74830000   -3.73100000    1.57290000
 C                 -3.42980000   -1.08890000    0.14730000
 C                 -4.35040000   -1.36580000   -0.88780000
 C                 -5.72400000   -1.27150000   -0.59260000
 H                 -6.45530000   -1.48630000   -1.38100000
 C                 -6.16010000   -0.90100000    0.68640000
 H                 -7.23350000   -0.82710000    0.89740000
 C                 -5.22890000   -0.62570000    1.69700000
 H                 -5.57330000   -0.33810000    2.69760000
 C                 -3.84700000   -0.72020000    1.44860000
 C                 -3.87320000   -1.73460000   -2.27040000
 H                 -3.37040000   -0.87640000   -2.75130000
 H                 -4.71600000   -2.03870000   -2.91180000
 H                 -3.13960000   -2.55980000   -2.24820000
 C                 -2.83210000   -0.45550000    2.53480000
 H                 -2.27350000   -1.37580000    2.79070000
 H                 -3.32430000   -0.09670000    3.45320000
 H                 -2.08290000    0.29000000    2.22010000
 C                 -0.30680000    2.23570000    0.07340000
 C                 -1.80380000    2.67750000   -0.11110000
 C                  0.34010000    3.10000000    1.20970000
 H                 -1.51840000   -0.23280000   -0.08160000
 Ir                 1.17890000   -0.30180000   -0.43730000
63
TS_I-XIII_Ir (VPC215_h)
 N                  0.04054900    1.42853800   -0.26715400
 N                  2.09351100    0.44737500    0.17889100
 C                 -2.12010300   -2.20518400    0.13617100
 C                 -1.28945100   -2.26257200   -1.04204200
 C                  0.09977200   -2.11360800   -0.64236700
 C                  0.15349500   -2.00468800    0.79965900
 C                 -1.24947300   -1.91265800    1.25599300
 C                 -3.58338600   -2.51583200    0.18942600
 H                 -4.13180900   -2.07868300   -0.66106200
 H                 -4.04722200   -2.16871400    1.12633800
 H                 -3.72715400   -3.61171700    0.14489300
 C                 -1.76375000   -2.53829600   -2.43118200
 H                 -1.12539800   -2.04075200   -3.17888100
 H                 -2.80373100   -2.20751100   -2.57924200
 H                 -1.72237300   -3.62734200   -2.62759100
 C                  1.27524900   -2.30753300   -1.54812900
 H                  1.46401700   -3.39036500   -1.68337800
 H                  2.18690100   -1.85340800   -1.13578400
 H                  1.09574000   -1.87631700   -2.54574600
 C                  1.32886000   -1.74236100    1.56248900
 H                  1.21516100   -1.67173100    2.65111900
 H                  1.65242900   -0.52035400    0.92861300
 H                  2.24360100   -2.25952300    1.23825300
 C                 -1.66636000   -1.77024800    2.68338900
 H                 -1.64532500   -2.75993400    3.17877700
 H                 -2.68856700   -1.37002000    2.77115600
 H                 -0.98203500   -1.10358800    3.23241800
 C                 -0.71546600    2.67148600   -0.41089900
 H                 -0.58289200    3.09686700   -1.42651600
 H                 -0.37307200    3.45269800    0.29270100
 C                  1.38216600    1.53269300   -0.08397200
 C                  3.50947100    0.41697700    0.12844400
 C                  4.26592800    0.31381800    1.32518100
 C                  5.66206500    0.15760300    1.22313700
 H                  6.25407600    0.08080600    2.14362800
 C                  6.29980200    0.11594100   -0.02200200
 C                  5.54387600    0.25501000   -1.19397300
 H                  6.04134100    0.24316400   -2.17161100
 C                  4.14767500    0.41239700   -1.14443800
 H                  7.38724800   -0.01040500   -0.08020700
 C                  3.36149500    0.62184500   -2.41644100
 H                  2.35623000    0.17723700   -2.35974500
 H                  3.22195100    1.70098200   -2.62047000
 H                  3.89065900    0.19306600   -3.28365400
 C                  3.62448800    0.40955900    2.69073700
 H                  2.63874300    0.89953100    2.65111700
 H                  3.47711200   -0.58871600    3.14151700
 H                  4.27092800    0.98178000    3.37885600
 C                  2.04616900    2.88894700   -0.15641500
 H                  3.13642300    2.78974900   -0.06771400
 H                  1.80782600    3.40420000   -1.10161900
 H                  1.69323500    3.53164700    0.67013500
 N                 -2.55568000    1.17462900    0.10177100
 C                 -2.17534500    2.45247600   -0.16079800
 C                 -3.85932200    0.91948500    0.38961600
 C                 -3.10215200    3.50429700   -0.17215500
 C                 -4.82505100    1.92023600    0.40187200
 H                 -4.11382600   -0.11777200    0.60543500
 C                 -4.44448700    3.24105400    0.10924400
 H                 -2.75589900    4.51893100   -0.39302700
 H                 -5.86187200    1.66233700    0.63776600
 H                 -5.18273400    4.04975000    0.10901800
 Ir                -1.07500500   -0.28110100   -0.12861500
63
TS_I-XIII_Rh (VPC215_g)
 Rh                -1.22066800   -0.34131600   -0.17192100
 N                 -0.07308900    1.33507800   -0.44891700
 N                  1.97060800    0.39410700    0.09790000
 C                 -2.28702800   -2.21963400    0.14530700
 C                 -1.44561200   -2.34297500   -1.02131600
 C                 -0.06747700   -2.18835000   -0.61810100
 C                 -0.02856900   -2.00287600    0.81812700
 C                 -1.43035300   -1.90491500    1.26332400
 C                 -3.75777400   -2.49402100    0.18086700
 H                 -4.29205200   -2.00293800   -0.64923800
 H                 -4.21596900   -2.18045900    1.13178400
 H                 -3.92892100   -3.58238700    0.08199000
 C                 -1.91713900   -2.66110000   -2.40100900
 H                 -1.25524400   -2.22212900   -3.16459900
 H                 -2.94461000   -2.30384600   -2.57330700
 H                 -1.91335500   -3.75896600   -2.54849100
 C                  1.11613800   -2.41497400   -1.50387300
 H                  1.29158100   -3.50283200   -1.61517300
 H                  2.02762400   -1.96327500   -1.08946700
 H                  0.95399900   -2.00317000   -2.51276200
 C                  1.14288900   -1.70124000    1.57195700
 H                  1.02227300   -1.57199100    2.65423900
 H                  1.48971100   -0.54674600    0.90188000
 H                  2.05672700   -2.24275900    1.28597800
 C                 -1.86072700   -1.69284500    2.67680200
 H                 -1.87003000   -2.66066400    3.21425600
 H                 -2.87463100   -1.26708500    2.73593100
 H                 -1.16810400   -1.02036000    3.20792100
 C                 -0.84543600    2.55130800   -0.68749100
 H                 -0.79918600    2.83779500   -1.75933400
 H                 -0.45567200    3.42164100   -0.12892800
 C                  1.25544400    1.46175000   -0.23743200
 C                  3.38584700    0.38421500    0.13031800
 C                  4.07559800    0.37467800    1.37167200
 C                  5.47747100    0.23702200    1.35984800
 H                  6.01621900    0.23139500    2.31566800
 C                  6.18704600    0.12602400    0.15872300
 C                  5.49768400    0.17515900   -1.06080900
 H                  6.05098500    0.11029800   -2.00588400
 C                  4.09883000    0.30861700   -1.10062200
 H                  7.27781900    0.01641600    0.17072200
 C                  3.38238900    0.42257900   -2.42462700
 H                  2.40080200   -0.07516900   -2.40616100
 H                  3.19497400    1.48274600   -2.68295700
 H                  3.98546200   -0.00978400   -3.24022600
 C                  3.35585600    0.54874700    2.68969400
 H                  2.36978100    1.02327700    2.56290900
 H                  3.19183200   -0.42032900    3.19550300
 H                  3.95629800    1.17149100    3.37558300
 C                  1.91940100    2.81835200   -0.35464500
 H                  3.00909800    2.72488000   -0.25152800
 H                  1.69055200    3.29607400   -1.32171700
 H                  1.55978100    3.49097700    0.44507000
 N                 -2.66901400    1.13913700    0.09303400
 C                 -2.28443300    2.38053200   -0.29606500
 C                 -3.94267400    0.93973100    0.51111700
 C                 -3.18881300    3.45357200   -0.30850800
 C                 -4.88661400    1.96319800    0.53381500
 H                 -4.19959800   -0.07214600    0.82649800
 C                 -4.50602400    3.24659300    0.10790100
 H                 -2.84525700    4.44072200   -0.63399100
 H                 -5.90319300    1.75241200    0.87929900
 H                 -5.22469600    4.07298100    0.11101400
63
TS_IV-V_Ir (VPC215_s2)
 Ir                 1.28074300   -0.18867700   -0.14847800
 N                 -0.53888200    0.39015900   -0.85830900
 N                 -2.71066600    0.54786800   -0.25676300
 C                  3.36865000   -0.85547700    0.20483200
 C                  2.56506200   -1.10662300    1.36841800
 C                  1.52039300   -2.06871300    0.99678400
 C                  1.67162400   -2.38249300   -0.39676000
 C                  2.77703200   -1.58325700   -0.90150200
 C                  4.63032700   -0.05534000    0.11523100
 H                  4.84108800    0.49289900    1.04603000
 H                  4.60413700    0.66465700   -0.71964900
 H                  5.48095400   -0.73853200   -0.06385200
 C                  2.79560500   -0.59974700    2.75562600
 H                  1.84270600   -0.44383900    3.28660100
 H                  3.35227000    0.35017800    2.76074900
 H                  3.38546400   -1.33774800    3.33181800
 C                  0.56584900   -2.67598300    1.97227700
 H                  1.12843300   -3.28573400    2.70391600
 H                 -0.16685500   -3.33459500    1.48323300
 H                  0.02261600   -1.90177800    2.54055100
 C                  0.98986300   -3.45978800   -1.18073700
 H                  0.68813100   -3.11173600   -2.18191000
 H                  0.10419200   -3.85754000   -0.66589100
 H                  1.69730100   -4.29788800   -1.32540200
 C                  3.30591800   -1.62196200   -2.29657000
 H                  4.03651200   -2.44953500   -2.38891900
 H                  3.82320800   -0.68613000   -2.55996900
 H                  2.50257600   -1.80090700   -3.02845100
 C                 -0.77127000    1.81117000   -0.95013700
 C                 -1.72759500   -0.25530500   -0.60107200
 C                 -4.03873700    0.20005600    0.05083500
 C                 -4.41250400    0.10796400    1.41652000
 C                 -5.75128800   -0.19493600    1.71878100
 H                 -6.05565800   -0.27459500    2.76950000
 C                 -6.69212100   -0.39723200    0.69813800
 C                 -6.30456800   -0.29560400   -0.64567600
 H                 -7.04348900   -0.44718700   -1.44189000
 C                 -4.97669500    0.00778400   -0.99652200
 H                 -7.73277000   -0.63114500    0.95124100
 C                 -4.54935100    0.13605600   -2.43791000
 H                 -4.01497100    1.08743500   -2.61352000
 H                 -3.85491800   -0.67319700   -2.73300600
 H                 -5.41840500    0.09344700   -3.11425300
 C                 -3.37882200    0.31686500    2.49567400
 H                 -2.57209500   -0.43806300    2.43203500
 H                 -2.89006100    1.30399100    2.39824200
 H                 -3.83044800    0.25073600    3.49877900
 C                 -1.87515000   -1.73694500   -0.68392500
 H                 -2.93734100   -2.01397700   -0.74838000
 H                 -1.33484800   -2.12181000   -1.55917400
 H                 -1.45927000   -2.20733800    0.21969800
 N                  1.39571700    1.87282700    0.01645400
 C                  0.33850700    2.59103800   -0.51101300
 C                  2.45163700    2.54452900    0.56389400
 C                  0.40522500    4.00920600   -0.57613200
 C                  2.53986000    3.92415900    0.55482800
 H                  3.23745100    1.93168300    1.00495900
 C                  1.49697200    4.67532500   -0.04699100
 H                 -0.43213600    4.55038700   -1.02817400
 H                  3.41030700    4.41182900    1.00334100
 H                  1.55093500    5.76900100   -0.08033300
 H                 -2.02268600    1.65019600   -0.28678400
 H                 -1.24929600    2.14054000   -1.88931900
63
TS_IV-V_Rh (VPC215_s3)
 N                 -0.37181600    0.34221300   -0.92929300
 N                 -2.52402700    0.52477800   -0.25950300
 C                  3.50215800   -0.88124300    0.19740500
 C                  2.68887900   -1.14216000    1.35265400
 C                  1.65787200   -2.10433500    0.96901900
 C                  1.82125600   -2.40351700   -0.42556300
 C                  2.93663300   -1.61520900   -0.91445400
 C                  4.76416600   -0.08100500    0.12745400
 H                  4.97240800    0.45205300    1.06737500
 H                  4.74515800    0.65092800   -0.69730900
 H                  5.61428400   -0.76314200   -0.05916000
 C                  2.90018400   -0.63251700    2.74091900
 H                  1.94105000   -0.48499400    3.26318300
 H                  3.45057600    0.32098300    2.75269200
 H                  3.48940800   -1.36578000    3.32440500
 C                  0.68919400   -2.71467600    1.92757300
 H                  1.24092100   -3.30341500    2.68449200
 H                 -0.01977500   -3.39246800    1.42987300
 H                  0.11822600   -1.94273500    2.47204600
 C                  1.13998700   -3.46887300   -1.22549500
 H                  0.83681700   -3.10565300   -2.22080800
 H                  0.25610300   -3.87802300   -0.71687900
 H                  1.84994100   -4.30210600   -1.38613900
 C                  3.48541400   -1.65298400   -2.30076100
 H                  4.22065800   -2.47813000   -2.38288500
 H                  4.00520800   -0.71664700   -2.55787500
 H                  2.69512500   -1.83685000   -3.04559900
 C                 -0.58609000    1.76197100   -1.00249900
 C                 -1.55991300   -0.28472600   -0.65120500
 C                 -3.85306900    0.19605500    0.05344600
 C                 -4.22044800    0.10633600    1.42204000
 C                 -5.56051200   -0.18046700    1.73298700
 H                 -5.85848100   -0.25953000    2.78559900
 C                 -6.51113800   -0.36787400    0.71848800
 C                 -6.13179200   -0.26680000   -0.62784400
 H                 -6.87881200   -0.40497700   -1.41894600
 C                 -4.80274400    0.01942100   -0.98761000
 H                 -7.55292900   -0.58905800    0.97826700
 C                 -4.38688400    0.14959000   -2.43221100
 H                 -3.83463500    1.09090700   -2.60628200
 H                 -3.71309900   -0.67178800   -2.74119500
 H                 -5.26347800    0.13046100   -3.09986500
 C                 -3.17668200    0.29692100    2.49448800
 H                 -2.38462000   -0.47295200    2.42534900
 H                 -2.67012800    1.27462400    2.39283200
 H                 -3.62284300    0.23928400    3.50057300
 C                 -1.73378300   -1.76399100   -0.75329600
 H                 -2.80105800   -2.02468300   -0.79915000
 H                 -1.21804600   -2.14636600   -1.64435100
 H                 -1.30830400   -2.25284500    0.13597000
 N                  1.56933800    1.83264500    0.00111500
 C                  0.52206700    2.54244800   -0.55081800
 C                  2.60740800    2.51112200    0.56337100
 C                  0.57923400    3.96113200   -0.61978700
 C                  2.69051400    3.89364200    0.55281200
 H                  3.39023300    1.90689700    1.02249200
 C                  1.65664300    4.63644400   -0.07087200
 H                 -0.25208000    4.49639700   -1.08996500
 H                  3.54989500    4.38719600    1.01628100
 H                  1.70470300    5.73036500   -0.10718400
 H                 -1.81041700    1.62483000   -0.31165800
 H                 -1.08037500    2.11315300   -1.92569200
 Rh                 1.43916900   -0.22248100   -0.17484800
73
TS_XV-XVI_Rh (VPC220_d)
 Rh                -1.87871800   -0.35840500   -0.02597300
 N                 -1.73066000    1.56160100   -0.71171900
 N                  0.32708400    2.02599900    0.22994700
 C                 -1.85590400   -2.42592100    0.69009800
 C                 -0.84867700   -2.25312000   -0.33194400
 C                  0.12279700   -1.29539000    0.14368600
 C                 -0.26467500   -0.85980100    1.47228300
 C                 -1.56007700   -1.50280300    1.75526200
 C                 -2.93976200   -3.45678900    0.65464500
 H                 -3.47095200   -3.46616200   -0.31145800
 H                 -3.67511400   -3.31533700    1.46164300
 H                 -2.49343100   -4.45943500    0.79181300
 C                 -0.83413100   -2.98837600   -1.63081200
 H                 -0.20555900   -2.48462000   -2.37957200
 H                 -1.85529000   -3.09789600   -2.03102800
 H                 -0.41852300   -4.00099600   -1.47804500
 C                  1.37849800   -0.90264500   -0.57894900
 H                  1.73957600    0.06676300   -0.21440200
 H                  1.14634400   -0.77335700   -1.64547800
 C                  0.34836700    0.19664500    2.20691900
 H                 -0.08751000    0.43890700    3.18347300
 H                  0.20031600    1.18618600    1.25554100
 H                  1.44517900    0.23548700    2.19219000
 C                 -2.33172500   -1.32877400    3.02072400
 H                 -1.91679600   -1.99221800    3.80350700
 H                 -3.39458900   -1.58533300    2.89242300
 H                 -2.26469000   -0.29252100    3.38906100
 C                 -2.94802000    2.06836900   -1.33846300
 H                 -2.84566200    2.06852500   -2.44412900
 H                 -3.16921500    3.11376700   -1.05697900
 C                 -0.72315200    2.42895200   -0.47488700
 C                  1.54650400    2.73617700    0.31858000
 C                  1.94023200    3.32084800    1.55311300
 C                  3.22941900    3.87721700    1.65274700
 H                  3.53728500    4.33052100    2.60326400
 C                  4.10917100    3.87393900    0.56385900
 C                  3.69285500    3.33541500   -0.66021300
 H                  4.36924400    3.35008100   -1.52369200
 C                  2.41472300    2.76918200   -0.81141200
 H                  5.11208500    4.30523000    0.66368500
 C                  1.97956900    2.26402300   -2.16680600
 H                  1.56366200    3.09019100   -2.77491100
 H                  2.83222500    1.84460100   -2.72529600
 H                  1.19593000    1.49534800   -2.09825000
 C                  1.00389400    3.39921100    2.73770100
 H                 -0.04965600    3.27761200    2.44030800
 H                  1.22767500    2.61919800    3.48807400
 H                  1.11156400    4.37319200    3.24638400
 C                 -0.80242000    3.85121100   -0.98575400
 H                  0.13789100    4.38411400   -0.78860100
 H                 -1.00996400    3.87620200   -2.06848100
 H                 -1.61619100    4.39699100   -0.47516300
 N                 -3.89554700    0.10649500   -0.25384200
 C                 -4.14071600    1.23690100   -0.96379600
 C                 -4.93483100   -0.65955500    0.15769200
 C                 -5.44852000    1.60942100   -1.30930600
 C                 -6.25662800   -0.34029300   -0.14208900
 H                 -4.68557000   -1.55089300    0.73469200
 C                 -6.52078500    0.81401300   -0.89763700
 H                 -5.61078400    2.52461100   -1.88758600
 H                 -7.06248000   -0.99017900    0.21187800
 H                 -7.54894800    1.09230100   -1.15225000
 C                  2.55696900   -1.90824700   -0.51839500
 C                  3.12299000   -2.05804400    0.93127900
 C                  3.67215300   -1.40079000   -1.49978600
 O                  2.11637200   -3.16448400   -0.95807600
 H                  2.86653300   -3.78443000   -0.95432100
 F                  3.52027800   -0.87993800    1.45530000
 F                  2.18791500   -2.58244900    1.74573500
 F                  4.18216000   -2.89701000    0.95366500
 F                  4.21805400   -0.23586600   -1.10135000
 F                  4.66233000   -2.31092400   -1.61643800
 F                  3.15725100   -1.21568700   -2.73197900
73
TS_XV-XVII_Rh (VPC220_d2)
 Rh                 0.19696700    1.15487400    0.25373300
 N                  1.86467500    1.31601600   -0.92702300
 N                  2.98522600   -0.55617100   -0.14669800
 C                 -1.50516600    0.83306400    1.57966500
 C                 -1.48411400   -0.18541900    0.55414600
 C                 -0.26927400   -0.96142300    0.68934800
 C                  0.46124300   -0.46266100    1.83586000
 C                 -0.25797600    0.73280700    2.30066200
 C                 -2.63641200    1.75238100    1.91103400
 H                 -3.15411900    2.11874400    1.01077900
 H                 -2.30133600    2.61208100    2.51159700
 H                 -3.38296600    1.20281800    2.50906700
 C                 -2.52485900   -0.37738400   -0.51438300
 H                 -2.07534600   -0.89499300   -1.37510600
 H                 -2.85035600    0.61310900   -0.86801300
 C                  0.09095400   -2.19354600   -0.07711800
 H                  1.17910500   -2.33382700   -0.10755800
 H                 -0.27911000   -2.15869300   -1.11345400
 C                  1.76095900   -0.89628100    2.22707500
 H                  2.19979100   -0.42236400    3.11304500
 H                  2.41243400   -0.58952300    1.05374700
 H                  1.95421000   -1.97673700    2.15566700
 C                  0.16685500    1.58662600    3.44843800
 H                 -0.20763400    1.15029200    4.39450900
 H                 -0.23496500    2.60876700    3.36964600
 H                  1.26468700    1.64657500    3.51616000
 C                  1.92659200    2.55106200   -1.70363900
 H                  1.68297500    2.35155500   -2.76840600
 H                  2.93476300    3.00326000   -1.70711900
 C                  2.96258200    0.52639000   -0.91461000
 C                  3.99923400   -1.54244100   -0.21995000
 C                  4.97346100   -1.64488700    0.80802600
 C                  5.88377500   -2.71896100    0.76559900
 H                  6.64007700   -2.80241300    1.55605900
 C                  5.84847900   -3.66102500   -0.26852000
 C                  4.90684300   -3.52572000   -1.29796700
 H                  4.88946900   -4.24871900   -2.12283400
 C                  3.97555700   -2.47258600   -1.29867000
 H                  6.56339000   -4.49205700   -0.28207600
 C                  3.01473200   -2.30954900   -2.45199800
 H                  2.03202800   -1.93652800   -2.12483800
 H                  3.40165000   -1.57819100   -3.18757400
 H                  2.87171500   -3.26365700   -2.98575600
 C                  5.08492900   -0.61874100    1.91268200
 H                  4.60066200    0.33355500    1.64423600
 H                  4.61585500   -0.97505400    2.84799800
 H                  6.14568700   -0.41680800    2.14256100
 C                  4.17037300    0.88836800   -1.75430000
 H                  4.93225400    0.09941700   -1.69398000
 H                  3.89412000    1.03977300   -2.81097200
 H                  4.62440200    1.82690400   -1.38864600
 N                  0.15332200    3.20761600   -0.17090800
 C                  0.97789400    3.58761700   -1.17818100
 C                 -0.68499000    4.11935800    0.37822600
 C                  0.95543900    4.89561000   -1.68647000
 C                 -0.74976000    5.43603500   -0.07049100
 H                 -1.32053400    3.76947400    1.19195200
 C                  0.08163000    5.83297700   -1.13079100
 H                  1.63108300    5.16476500   -2.50477500
 H                 -1.44445700    6.13472600    0.40528800
 H                  0.05330300    6.86008500   -1.50979600
 H                 -0.35325200   -3.08057700    0.40966200
 C                 -3.82410300   -1.12890400   -0.12568600
 C                 -3.53856800   -2.57664200    0.38948700
 C                 -4.75660400   -1.15766400   -1.38894500
 O                 -4.47661800   -0.41583900    0.88908700
 H                 -5.30805300   -0.86976700    1.11282000
 F                 -2.88879800   -3.32944100   -0.51758000
 F                 -4.68788700   -3.20907900    0.71001600
 F                 -2.78846700   -2.52996300    1.50928100
 F                 -5.96719200   -1.66718300   -1.07813200
 F                 -4.23946600   -1.88773900   -2.39432300
 F                 -4.95517600    0.09434000   -1.84296500
